# Supplementary material for: The RNA-binding protein LRPPRC promotes resistance to CDK4/6 inhibition in lung cancer
Source: Nat Commun. 2023 Jul 14;14:4212. doi: 10.1038/s41467-023-39854-y (PMC10349134; doi:10.1038/s41467-023-39854-y)
Supplement: Supplementary file 3 — Supplementary Data 1 [file 41467_2023_39854_MOESM3_ESM.xls]

## Sheet: Sheet1
Supplementary Data 1. Sequences of oligonucleotides and primers used in this work
Oligonucleotides
shRNA control sequence:	Sangon Biotech	NA
TTCTCCGAACGTGTCACGT
shRNA LRPPRC sequence 1:	Sangon Biotech	NA
CCTCAAAGGAATGCAAGAATT
sgRNA control sequence:		NA
empty vector
LRPRPC sgRNA sequence:	Sangon Biotech	NA
GGCACGCAGCAACCAACGCG
R14 ssDNA sequence: GGTGGGTGGGTTGGGTGG	Sangon Biotech	NA
RTT ssDNA sequence: AATTTTTTAATTATTTATATTAAT	Sangon Biotech	NA
siRNA control sequence：UUCUCCGAACGUGUCACGUTT	GenePharma	NA
CDK6 siRNA sequence 1：GCUGACCAGCAGUACGAAUTT	GenePharma	NA
CDK6 siRNA sequence 2：GGAUAUGAUGUUUCAGCUUTT	GenePharma	NA
E2F1 siRNA sequence 1：GGACCUGGAAACUGACCAUTT	GenePharma	NA
E2F1 siRNA sequence 2：CUUCGGAGAACUUUCAGAUTT	GenePharma	NA
Primers for RNA quantification in Cell lysate
RPLP0-F:GTTGCTGGCCAATAAGGTGC	Sangon Biotech	NA
RPLP0-R:CAGCTGCACATCACTCAGGA	Sangon Biotech	NA
ND2-F:TCT CAA TCT TAT CCA TCA TAG C	Sangon Biotech	PMID: 30658318
ND2-R:GAA TGC GGT AGT AGT TAG G	Sangon Biotech
ND4L-F:TAT CGC TCA CAC CTC ATA	Sangon Biotech
ND4L-R:ATG GCA ATA GGC ACA ATA	Sangon Biotech
ATP6-F:ACA CTA AAG GAC GAA CCT GA	Sangon Biotech
ATP6-R:GGT GGT TGG TGT AAA TGA GT	Sangon Biotech
CytB-F:CTTACTTCTCTTCCTTCTC	Sangon Biotech
CytB-R:AATTGTGTAGGCGAATAG	Sangon Biotech
ND1-F:GAACACCTCTGATTACTC	Sangon Biotech
ND1-R:GTATTCGGCTATGAAGAA	Sangon Biotech
CO I-F:CAGTCTACCCTCCCTTAGCA	Sangon Biotech
CO I-R:TGATGGCCCCTAAGATAGAG	Sangon Biotech
CO II-F:GACTCCTTGACGTTGACAAT	Sangon Biotech
CO II-R:GGTGAAAGTGGTTTGGTTTA	Sangon Biotech
CO III-F: CTCACTATCTGCTTCATC	Sangon Biotech
CO III-R:AAGACCCTCATCAATAGA	Sangon Biotech
ATP8-F:CCATACTCCTTACACTATTCC	Sangon Biotech
ATP8-R:ATGAATGAAGCGAACAGAT	Sangon Biotech
LRPPRC-F: TGCAATTGCTGAACAAACCCC	Sangon Biotech	NA
LRPPRC-R: GGACAGGCTCTCCAGCATAC	Sangon Biotech	NA
GAPDH-F: CAAATTCCATGGCACCGTCA	Sangon Biotech	NA
GAPDH-R: GACTCCACGACGTACTCAGC	Sangon Biotech	NA
CDK6-F: GGTCACCTTTCTCACAGCAGT	Sangon Biotech	NA
CDK6-R: GCTTGCCACTCAGGAGGA	Sangon Biotech	NA
OCT4-F: GCTGGATGTCAGGGCTCTTTG	Sangon Biotech	NA
OCT4-R: TTCAAGAGATTTATCGAGCACCTTC	Sangon Biotech	NA
SOX2-F: CCAAGATGCACAACTCGGAGA	Sangon Biotech	NA
SOX2-R: CCGGTATTTATAATCCGGGTGCT	Sangon Biotech	NA
CD133-F: AGTGGCATCGTGCAAACCTG	Sangon Biotech	NA
CD133-R: CTCCGAATCCATTCGACGATA	Sangon Biotech	NA
ABCG2-F: TGCCCAGGACTCAATGCAAC	Sangon Biotech	NA
ABCG2-R: TCGATGCCCTGCTTTACCAAATA	Sangon Biotech	NA
Primers for RIP experiment
CDK6-F: GACCAGCAGCGGACAAAT	Sangon Biotech	NA
CDK6-R: TGGAGCAAGACTTCGGGT	Sangon Biotech	NA
CDK4 -F: CCCAATGGAGGAGGAGGT	Sangon Biotech	NA
CDK4-R: CAGTTCGGGATGTGGCAC	Sangon Biotech	NA
CDK2 -F: GACAAGAGCGAGAGGTATACTGC	Sangon Biotech	NA
CDK2-R: AAGTTCTCCATGAAGCGCC	Sangon Biotech	NA
CDK1-R: GACGCGGTTGTTGTAGCTG	Sangon Biotech	NA
CDK1-R: CATGGCTACCACTTGACCTGTAG	Sangon Biotech	NA
Primers for chip experiment
LRPPRC primer 1-F: CTGTTGGTAGAGCCGCAAG	Sangon Biotech	NA
LRPPRC primer 1-R: ACGTCCTGGGATCTTCATAGTC	Sangon Biotech	NA
LRPPRC primer 2-F: GACTATGAAGATCCCAGGACGT	Sangon Biotech	NA
LRPPRC primer 2-R: CGTTTCTGAGAGTGAAGGGC	Sangon Biotech	NA
LRPPRC primer 3-F: GCAGATAGGAGGCGGCAT	Sangon Biotech	NA
LRPPRC primer 3-R: ACGTTCGAGCAATGGCAG	Sangon Biotech	NA
Probes and primers for EMSA experiment
LRPPRC primer F (PlrpF): GCAGATAGGAGGCGGCATG	Sangon Biotech	NA
LRPPRC primer R (PlrpR): TACACTGTTCCCAGGCCCTG	Sangon Biotech	NA
FAM-primer F (FAM-F): FAM-GCAGATAGGAGGCGGCATG	Sangon Biotech	NA
