# Supplementary material for: The RNA-binding protein LRPPRC promotes resistance to CDK4/6 inhibition in lung cancer
Source: Nat Commun. 2023 Jul 14;14:4212. doi: 10.1038/s41467-023-39854-y (PMC10349134; doi:10.1038/s41467-023-39854-y)
Supplement: Supplementary file 4 — Supplementary Data 2 [file 41467_2023_39854_MOESM4_ESM.xls]

## Sheet: Sheet1
Supplementary Data 2. List of LRPPRC-binding transcripts (FPKM>30)
gene name	FPKM in LRPRPC RIP-Repeat 1	FPKM in LRPRPC RIP-Repeat 2
TPI1	1261.24	1220.44
RHOA	1246.24	1233.29
PABPC1	1076.71	1054.75
HSP90AB1	943.11	1004.86
FTH1	931.73	900.83
RPS3A	878.05	892.97
HSP90AA1	841.25	920.62
TUBB	808.6	802.76
MT-CO3	697.54	625.36
ATP5G2	696.58	685.78
HSPA8	695.97	582.41
EEF1A1	676.84	569.82
YWHAZ	652.22	724.37
MT-CO1	623.47	587.91
OST4	611.11	575.81
CALM2	595.51	568.48
CDC37	575.04	598.6
HMGA1	567.25	576.1
YBX1	544.22	539.68
ACTG1	524.9	504.29
ACTB	490.37	483.77
IFITM3	482.85	458.32
EEF2	479.36	464.52
RPSA	479.14	479.76
MAT2A	439.32	444.31
SRRM2	435.33	436.95
RPS24	430.13	429.62
TPM4	409.77	423.67
C20orf24	405.98	409.99
FTL	403.75	399.49
EIF4G2	393.34	386.8
HDLBP	390.15	373.3
RPLP0	386.49	403.46
PSMA6	384.31	371.9
KPNB1	382.98	327.92
CKS1B	374.92	365.93
PGAM1	368	364.1
CFL1	357.94	348.72
GAPDH	355.43	379.07
AGPAT1	351.74	360.98
CNOT1	349.24	379.55
PKM	346.88	338.09
KRT8	339.31	334.91
PRRC2A	338.3	354.51
VIM	325.11	323.83
NFE2L2	323.96	316.14
PRKDC	321.82	318.99
YWHAE	313.35	309.83
HMGA2	293.78	285.38
HSPB1	286.25	284.57
IARS	285.8	275.79
KPNA2	284.6	288.56
PRPF8	283.78	274.45
HIST2H2AB	278.8	261.51
SLC25A5	271.2	250.82
RPN1	269.7	272.1
CSDE1	266.64	273.64
FAM129B	262.73	263.63
RPL12	257.09	252.31
SCD	256.74	265.8
WNK1	255.1	255.6
GNB2L1	254.34	248.66
UCHL1	254.2	259.21
EIF4G1	251.12	238.45
SET	249.77	275.14
NUP188	249.71	250.25
DNAJA1	247.71	247.65
LYPLA1	247.44	217.23
CDC25B	245.95	249.89
BRD2	245.43	248.66
ACTR2	243.85	242.87
RPL39	242.76	286.32
UAP1	236.08	229.44
GNB1	234.29	228.51
CCNB1	234.13	247.79
LDHB	232.76	229.02
DDX3X	232.54	236.86
HNRNPL	231.78	215.45
YWHAQ	230.32	224.1
NT5DC2	225.43	222.34
PAPOLA	220.41	220.47
ALDOA	219.54	211.86
PTMA	219.3	243.75
MYOF	219.04	215.49
YWHAB	217.37	218.56
EIF4B	211.6	210.23
CHP1	211.14	209.3
HUWE1	210.36	220.54
MYH9	207.82	208.43
DCBLD2	207.61	210.55
NETO2	205.93	155.81
UBE2C	204.51	189.5
CKS2	203.46	205.84
ADNP	202.92	191.7
MYL12B	202.83	187.85
WBP2	199.56	196.72
ITGB1	199.5	200.31
PLK2	199.12	192.68
CLTC	197.45	118.05
RPL15	196.21	216.49
HNRNPA1	195.05	199.43
POLE3	186.84	200.18
LRPPRC	184.3	176.5
EIF4A1	184	201.66
NAP1L1	183.53	219.59
RPS17	182.34	179.39
RPL41	181.97	195.97
NPM1	181.25	216.73
ACTN1	178.74	174.46
C1QBP	178.74	178.03
AKR1B1	177.98	172.46
HNRNPH1	177.25	173.09
YWHAG	175.01	171.1
FANCI	173.47	168.87
RPL13A	171.82	173.93
XRCC5	170.53	163.91
GPI	169.3	176.09
ZYX	168.94	172.49
RNF4	168.76	177.71
TMBIM6	167.9	168.38
EIF4H	167.72	160.61
CLIC4	166.7	167.79
SMIM15	164.19	159.13
ADAR	162.77	142.91
NCL	162.64	171.11
AP2B1	161.67	157.7
UTP18	161.53	163.45
SUPT16H	160.55	171.98
CSNK2A1	159.64	151.86
PPP3R1	159.52	119.46
HDGF	158.57	165.18
CCT3	156.39	161.37
FAM120A	155.21	152.24
CHRAC1	155.15	154.39
MACF1	155.04	116.36
FOXM1	154.85	163.34
STRAP	154.22	157.03
NT5C2	153.84	142.75
APEX1	149.29	140.34
IPO7	148.99	154.82
ARPC1A	148.74	159.23
MORF4L1	148.64	147.1
EIF3F	148.39	143.51
MARCKSL1	148.11	148.3
DKC1	146.81	153.83
ZBTB38	146.73	146.23
ILF2	145.56	140.93
CORO1C	145.22	143.65
G6PD	144.52	146.55
MAGED1	143.52	142.06
RPL7A	142.92	135.25
UBE2E3	141.54	146.75
EIF2AK1	141.01	150.96
ZNF207	140.25	135.56
NCOR1	138.77	137.17
TXNRD1	138.08	130.22
TSC22D1	138	142.11
CSE1L	136.37	136.75
PTBP1	134.87	129.01
MYO10	134.07	134.98
RPL3	133.67	128.98
FLNA	133	130.19
ANXA2	132.06	125.43
NCAPD2	131.51	128.86
CUL4B	130.47	123.05
SF1	128.95	120.97
CCT4	128.86	118.88
PDS5A	128.81	128.48
WSB2	128.41	92.98
NFAT5	127.91	125.23
KLHL5	127.72	121.52
CAPRIN1	127.68	124.37
ATP6V1D	127.33	133.69
UBQLN1	127.17	133.93
PLP2	126.31	128.77
MT-ND4	126.06	124.64
TTC3	125.95	122.92
SNRNP200	125.84	124.42
SDHB	124.44	121.44
RRM2	124.44	124.74
ANLN	123.88	124.01
EEF1G	123.62	112.45
RAD23B	123.59	122.69
TMEM147	123.54	110.53
CUTA	122.88	121.16
CIZ1	122.83	124.54
NRD1	122.02	121.8
PTMS	120.56	143.6
STIP1	120.25	115.22
TOMM6	119.84	115.78
GOT2	119.71	112.23
RAC1	119.07	119.57
AHCTF1	119.02	116.56
DPYSL2	118.87	119.85
SSRP1	118.38	122.83
HSPA4	118.27	119.18
RPS2	118.2	100.94
CAV1	117.78	113.31
44450	117.6	115.28
CALM3	117.49	120.71
MT2A	117.25	111.62
ATP1B3	117.04	108.12
TRIP10	116.77	121.39
RFWD3	116.59	116.06
SNX17	116.01	116.13
CCT7	115.27	112.01
ARMC10	115.12	116.8
MSN	114.91	120.14
KHSRP	114.82	128.54
MT-ATP6	114.74	115.77
SON	114.43	115.81
EIF3E	114.25	114.44
BIRC5	113.77	116.86
MAP4	113.49	110.95
EPB41L2	112.99	116.17
SRP9	112.56	105.06
DICER1	112.5	111.17
PRKAR2A	112.42	115.57
TFAP2A	112.13	115.69
RPRD1A	112.11	125.28
CSRP2	111.74	112.28
CAND1	111.25	91.92
RPL41	110.18	125.98
ATP5B	109.77	108.3
ENO1	109.53	105.22
TUBA1B	109.37	111.99
DAP	109.12	106.64
ARPC2	108.77	108.99
TAX1BP3	108.28	112.86
POLR2A	107.76	109.78
FADS1	107.74	106.6
NFIC	107.52	114.23
COTL1	107.28	106.2
PEG10	106.93	108.33
CDK16	106.72	102.27
ELAC2	106.6	102.07
BZW1	106.07	105.69
ARHGEF12	106.07	106.93
PTGES3	106.05	109.1
GOLM1	105.93	105.93
SUMO3	105.72	104.31
NCOA6	105.28	102.88
SND1	105.13	103.73
FASN	105.09	102.68
PES1	104.91	112.59
NFYC	104.83	104.58
ARPC1B	104.47	105.31
PTK2	103.9	105.17
PRRC2C	103.68	108.46
GDI2	103.6	99.78
FKBP1A	102.79	104.08
USP9X	102.66	103.84
SEC14L1	102.29	112.39
UBE2E1	102.13	77.3
ADD1	102.13	101.86
CALR	102.07	111.53
EIF3G	100.64	94.6
TCF12	100.51	100.75
NIPBL	100.44	90.13
PRRC2B	100.38	97.7
AKAP12	99.89	103.4
MDH2	99.24	98.68
ATP2A2	99.2	84.5
NCKAP1	99	59.42
RC3H2	98.66	99.26
LRRC59	98.54	100.88
CAPZB	98.43	89.2
CTNNB1	98.27	99.1
HNRNPM	98.22	103.71
RACGAP1	97.94	98.57
STMN1	97.82	100.48
COPA	97.64	96.99
TCF20	97.18	96.6
CTNNAL1	96.57	94.79
HADHB	96.22	88.93
AKR1C3	96.2	93.83
MAP1B	95.99	99.05
SEC24C	95.71	83.19
UHMK1	95.22	97.12
WHSC1	95.13	98.66
GTF2I	95.01	97.97
LDHA	94.94	94.74
XPO5	94.92	96.41
ANKIB1	94.89	95.29
IPO5	94.89	92.45
TRAM1	94.66	91.28
ASAP1	94.43	85.57
ARPP19	94.43	94.53
SORBS3	94.38	110.46
WDR1	94.17	85.01
ID3	94.13	94.6
PRKD3	93.45	95.86
BCL2L1	93.34	96.13
DYM	92.87	90.11
GNG12	92.52	88.03
MRPL36	92.47	70.01
DDX10	92.42	100.72
GORASP2	92.35	94.63
EPRS	92.18	89.84
RUVBL2	92.18	88.35
CDC42BPB	92.09	94.14
CDC20	91.81	87.03
STAG2	91.57	90.87
EIF5A	91.38	87.5
RAVER1	91.28	119.11
CAST	91.19	92.09
RDX	91.09	87.25
CBX5	90.87	91.14
NUP205	90.07	89.77
YME1L1	89.96	87.57
YBX3	89.74	89.59
PDE4D	89.65	85.23
PALLD	89.5	80.84
AFF4	89.49	86.23
IPO8	89.04	89.25
NOP58	88.93	93.59
ARID2	88.87	87.51
RHOBTB3	88.59	86.27
FAM208B	88.58	83.74
AMD1	88.43	88.04
EIF2S3	88.3	85.87
CBX3	88.28	90.54
DDX17	88.14	90.13
IQGAP1	87.94	87.35
RAF1	87.73	85.68
SRSF2	87.55	81.31
SSR2	87.44	88.34
DNM1L	86.79	89.5
44441	86.29	85.23
CLINT1	86.21	87.25
ARF1	86.07	80.99
ITCH	85.8	82.89
EIF3B	85.79	86.99
MAP7D1	85.7	90.47
IMMT	85.48	77.6
QSER1	85.25	86.29
ZFP36L1	85.08	94.36
NT5E	84.82	83.9
NUP153	84.71	82.27
ZNF217	84.38	97.98
C3	84.38	80.72
CAPZA1	84.33	78.29
ARFGEF2	84.16	83.3
TJP1	83.64	80.6
USP32	83.62	72.16
FKBP8	83.09	84.29
PPP1R12A	82.96	85.3
SSU72	82.91	79.54
FAM136A	82.75	80.5
CGGBP1	82.53	62.59
FBXO7	82.48	77.79
USO1	82.45	81.51
DDX5	82.44	109.11
XPO6	82.41	77.01
SF3B2	82.4	87.3
AGFG1	82.39	78.95
RPL35	82.35	72.87
R3HDM1	82.22	83.53
RQCD1	82.17	79.72
TRIP12	82.05	94.95
RRM1	81.91	80.98
ARCN1	81.85	79.22
GATAD2A	81.6	58.16
SLC25A6	81.56	81.11
STAU1	81.51	77.89
POM121	81.26	80.89
TNPO1	81.09	80.12
TOP2B	81.09	80.61
MYO1C	81.03	73.68
RPLP2	80.81	80.38
CDV3	80.74	92.03
IFNGR2	80.73	78.3
RPL19	80.52	88.4
ECHO2008-A229_newGene_505	80.51	76.94
ECHO2008-A229_newGene_6787	80.22	52.61
CAPN2	79.77	78.2
RPS11	79.67	77.56
CPSF3	79.62	82.28
GSPT1	79.55	79.38
ERRFI1	79.48	76.3
EIF3C	79.44	78.83
TMSB4X	79.13	77.56
UBR4	78.86	77.05
CHERP	78.75	83.87
44448	78.54	78.43
MYBL1	78.53	85.43
PPP4R1	78.43	76.76
MTA1	78.23	78.71
UBR5	78.12	76.48
ALDH1A1	77.78	74.99
PXK	77.74	71.28
EIF3A	77.37	79.1
RPA1	77.35	75.74
ECHO2008-A229_newGene_752	77.23	76.7
NDUFA2	77.2	75.16
SF3A1	77.03	77.62
ATF2	76.87	74.13
PPP1R11	76.82	70.01
PRR11	76.5	94.14
WASF1	76.32	78.21
ATN1	76.26	83.29
SRPK1	76.22	74.35
PXN	76.1	69.86
CAP1	76.05	76.61
TCERG1	75.88	78.22
NCOR2	75.84	77.31
LASP1	75.78	71.81
NUP50	75.57	75.49
MARS	75.53	75.29
EIF3L	75.13	72.91
SPIRE1	75.03	73.66
HNRNPK	74.73	69.99
TMPO	74.72	73.72
BNIP3L	74.6	74.85
MCM7	74.58	75.06
FAM91A1	74.26	75.4
PDLIM5	74.11	72.25
EIF2AK4	74.1	73.13
S100A10	73.95	73.37
JADE2	73.6	74.23
TOP2A	73.6	73.18
CCDC88A	73.37	77.5
MOB1A	73.33	69.78
PCBP2	73.2	71.48
STAT1	73.1	70.07
AP2S1	73.06	80.03
SETD5	72.91	70.81
WWTR1	72.89	72.37
MT-ND1	72.86	73.93
TACC3	72.81	71.52
COPB1	72.75	72.35
OSBPL8	72.72	71.8
TYMS	72.68	70.95
DAZAP1	72.67	73.02
EIF3CL	72.62	74.55
HSPD1	72.53	68.61
PCM1	72.52	66.73
BUB1	72.07	61.07
PDP1	71.86	70.98
ATP5J2	71.66	67.07
SRRM1	71.58	76.88
MTHFD1	71.57	72
TNFAIP1	71.45	69.64
NUP98	71.44	66.13
CD44	71.22	69.93
EIF5	71.21	72.67
CCT5	71.16	67.95
CD24	71.06	66.71
TOMM34	70.99	68.74
MAP2K2	70.93	67.64
RLIM	70.8	68.22
CCDC6	70.66	70.31
HIPK2	70.61	71.43
MYH10	70.44	72.95
MAPKAP1	70.41	67
MAPRE1	70.31	68.71
HNRNPA3	70.13	69.59
WARS	70.08	68.24
GLS	70.04	68.26
FIBP	70.02	68.83
ARID1A	69.99	74.02
C12orf57	69.88	63.68
KDELR1	69.83	71.83
NOP56	69.71	70.57
TAF9B	69.6	66.72
RPL34	69.48	66.14
ZDHHC4	69.39	70.11
FAM83D	69.28	78.84
GART	69.26	63.4
XPO7	69.24	68.32
USP22	69.11	68.31
NCOA3	69.03	68.33
PHF10	68.82	68.21
AKR1C2	68.61	63.65
SERTAD2	68.56	68.51
AARS	68.56	55.9
NRAS	68.42	68.3
FDFT1	68.39	70.22
ARHGEF10	68.37	69.31
MRPL20	68.37	70.29
DDX21	68.16	68.4
ECHO2008-A229_newGene_7938	68.08	62.57
CCNI	67.86	67
HSD17B12	67.81	65.45
PRPF40A	67.76	71.87
SMG1	67.74	48.04
SH3BP4	67.7	67.41
ATXN2L	67.66	70.17
COX7C	67.23	66.19
MFF	67.23	69.01
NEK6	67.11	67.88
MRPL45	67.06	65.27
TPM3	67.06	56.73
TRRAP	66.79	65.33
TARS	66.7	66.4
WBP11	66.6	65.9
DNAJB6	66.39	81.91
CYB5R3	66.37	65.32
PABPC4	66.34	66
SMS	66.32	66.27
ANXA5	66.29	66.9
ARPC3	66.18	66.42
TRIM28	66.13	65.58
AKAP10	66.1	78.07
TTI1	66.05	64.04
RPS18	65.95	64.57
TUBB3	65.91	63.88
HNRNPUL1	65.84	68.28
BAZ1B	65.81	67.65
SMARCA4	65.58	65.96
ZNF148	65.16	61.7
LARP1	65.04	63.81
UHRF1BP1	64.9	67.4
BCL3	64.67	73.8
USP10	64.45	62.79
EPN1	64.38	63.56
MT-ND2	64.12	66.6
DDX42	64.12	71.45
USP1	63.98	65.53
MCM4	63.95	63.43
MARK3	63.78	71.16
SMEK1	63.75	67.15
TPGS2	63.73	62.49
PIK3C2A	63.63	62.6
DOCK5	63.08	64.32
CNBP	63.06	61.51
ANKRD17	63.03	46.46
BAZ2A	62.99	67.54
GLO1	62.57	61.78
USP14	62.52	65.18
CCT6A	62.52	61.37
PSMD2	62.36	61.55
TRIO	62.31	64.27
RAB8A	62.07	62.98
SPTBN1	61.98	63.1
ANAPC1	61.95	71.08
PPP2R5C	61.95	62.22
SEC23A	61.84	58.35
IL6ST	61.77	55.72
JAK1	61.46	61.2
HSPA9	61.31	60.25
ATAD2	61.3	59.72
MAPK6	61.3	61.64
ETS1	61.28	59.15
MED13	61.24	60.94
DPP9	61.23	59.13
SKIV2L2	61.1	62.26
PPP1CC	61.03	58.42
MRFAP1	60.93	61.12
TPM1	60.86	60.49
AP1B1	60.83	61.96
KDM1A	60.8	62.66
HCFC1	60.75	60.98
NUP155	60.75	69.72
NME4	60.74	63.11
CRTAP	60.69	61.57
COPG1	60.62	57.98
TAGLN2	60.48	60.41
RALGAPA1	60.46	60.25
KDM3B	60.44	61.17
BIRC6	60.43	61.57
SHKBP1	60.37	61.35
DEK	60.33	64.55
VCP	60.25	68.71
RAD21	60.18	61.02
RPL26L1	60.12	66.54
DYNC1H1	60.05	60.25
SAP130	59.74	59.58
PSMD14	59.57	58.45
ARID1B	59.36	64.73
CTNNA1	59.34	57.05
DLAT	59.31	57.94
EPS15	59.21	58.32
YAP1	59.19	45.4
HBS1L	59.19	50.29
CERS2	59.07	57.64
RBMX	59.07	52.92
BRPF3	58.94	59.99
ILF3	58.91	58.61
CTDSP2	58.75	57.84
KIAA0100	58.72	58.23
SLC25A13	58.67	58.51
SEC31A	58.53	57.75
MAPK9	58.49	55.73
TMCO1	58.47	47.98
PPM1G	58.38	60.84
PITPNA	58.28	57.93
RPL26	58.05	61.74
KARS	58.03	56.78
HNRNPF	58.02	55.62
VARS	57.93	56.55
ABR	57.55	53.4
WASF2	57.25	58.87
ECHO2008-A229_newGene_6805	57.24	55.89
UBB	57.21	54.41
NPLOC4	57.16	56.52
LRRC8D	57.15	58.02
YKT6	57.1	55.87
YY1AP1	56.98	59.97
ZNF638	56.87	55.24
RGS10	56.77	57.04
AP3D1	56.68	58.28
PLAC8	56.63	59.33
SMARCC1	56.56	59.52
USP11	56.51	56.23
TIMM50	56.46	61.43
LARS	56.43	55.56
UBE2Z	56.35	58.03
NBR1	56.33	53.52
MTMR2	56.33	55.81
SEC16A	56.29	55.11
CDK6	56.27	54.71
EIF2A	56.26	55.74
KIF20A	56.2	55.62
MBNL1	56.2	59.64
P4HB	56.16	57.11
RRAGC	55.96	59.41
DHX15	55.92	55.89
CREBBP	55.89	53.97
UBE2Q2	55.86	58.81
DAZAP2	55.83	47.91
NACA	55.82	44.69
SH2B3	55.6	55.44
PTP4A2	55.57	55.26
MYC	55.56	56.68
ENAH	55.55	42.01
HIF1A	55.53	54.87
SLC38A1	55.5	54.34
PERP	55.47	55.72
KIF1B	55.46	56.8
IER2	55.37	53.73
GLE1	55.3	51.34
SF3B1	55.23	55.52
SMAD3	55.17	55.3
LPP	55.1	50.83
ARFGEF1	54.98	56.72
NAMPT	54.93	53.92
TBL1XR1	54.93	52.85
MTHFD2	54.84	52.52
SEC24A	54.79	48.7
STIL	54.77	54.24
DHX38	54.74	54.8
TALDO1	54.49	54.74
RPL7L1	54.42	54.79
CDIPT	54.39	55.56
TRAP1	54.27	51.32
MED14	54.26	55.46
NBPF19	54.25	32.07
PRDX3	54.24	50.97
FMNL2	54.05	67.68
PFN1	54.05	46.4
CS	54.04	52.82
HMGXB4	54.03	56.72
VPS37A	54.01	47.62
USP39	54	53.09
FOSL1	54	52.85
WWP1	53.98	51.7
HMGN1	53.66	50.83
MINK1	53.61	54.07
RPS15	53.55	50.09
ECHO2008-A229_newGene_5288	53.54	61.53
TGM2	53.52	50.31
AHNAK2	53.45	54.35
APBB2	53.4	53.54
FRYL	53.38	51.74
PICALM	53.33	50.9
44449	53.27	54.12
PTPRA	53.07	56.71
RBBP7	52.99	57.9
GOLGA5	52.92	52.57
C1orf122	52.67	51.07
TCP1	52.66	53.68
EP300	52.56	52.61
FADS2	52.55	54.63
EXOC7	52.53	50.72
C12orf75	52.51	52.01
ACTR1A	52.49	52.1
DCAF7	52.49	50.06
RAD17	52.44	54.1
BCL9L	52.29	54.67
CHD3	52.28	53.83
DBN1	52.28	55.58
HECTD1	52.27	48.01
SPATS2L	52.18	61.35
ECT2	52.16	51.92
PSME1	52.1	57.17
CDCA2	52.09	49.73
AAMP	52.07	53.36
DDB1	51.89	51.91
HLTF	51.79	49.12
ELOVL1	51.78	52.68
BMI1	51.72	52
PTPN11	51.65	51.29
RNF216	51.61	52.5
DYNLRB1	51.6	46.67
UBE3C	51.58	54.44
MOB3A	51.47	48.73
ELK1	51.46	44.62
SDHA	51.42	51.87
NONO	51.42	53.15
FARSB	51.4	49.83
BASP1	51.36	49.8
LANCL1	51.32	50.77
CD164	51.23	49.16
DROSHA	51.22	52.02
ECHO2008-A229_newGene_3083	51.22	68.18
AAK1	51.18	49.38
PRR13	51.17	52.19
PRKAA1	51.05	51.42
TIMELESS	51.04	50.65
SDCBP	51.01	50.9
SPTAN1	50.96	51.65
RNMT	50.9	51.57
TWF1	50.84	48.37
LTA4H	50.83	51.41
PWP1	50.82	49.28
SCFD1	50.77	48.85
RCOR1	50.71	49.19
KIAA0430	50.67	51.11
MAP4K4	50.65	53.53
PROSC	50.63	49.24
HSPA1A	50.6	48.72
PIP5K1A	50.6	47.05
KRT18	50.59	51.66
MIB1	50.59	49.82
GIT2	50.59	49.53
ZWILCH	50.58	48.31
ACO1	50.58	44.82
DERA	50.55	49.85
CTCF	50.42	52.4
ICE2	50.25	47.67
KMT2A	50.21	50.86
EID1	50.18	48.33
BAG6	50.01	49.84
ECHO2008-A229_newGene_3085	49.96	73.66
KMT2C	49.82	59.78
NUP62	49.79	49.75
WDR82	49.79	50.46
TOPBP1	49.75	51.2
GNAI2	49.72	38.3
SETX	49.69	47.97
METAP2	49.67	53.7
PDCD6IP	49.64	48.99
TAB2	49.63	48.33
NFKBIA	49.62	44.86
AP2M1	49.56	49.74
NOL11	49.41	50.09
KIAA0368	49.41	47.53
PRMT5	49.33	48.87
HIPK3	49.3	48.6
GJC1	49.28	54.31
RAB7A	49.28	48.72
RAI14	49.24	49.47
ATP5F1	49.24	48.63
FAM192A	49.21	44.29
XRCC6	49.09	49.76
EIF2AK2	48.95	56.01
RAN	48.95	48.25
ACP1	48.85	48.75
MTMR12	48.83	44.43
ATMIN	48.78	48.53
DDX39B	48.78	49.53
SH3GLB1	48.69	48.61
CHD4	48.58	50.82
LITAF	48.49	36.95
GRB2	48.49	45.72
PPP6R3	48.45	45.25
IRAK1	48.42	49.46
TUBA1C	48.41	44.97
CMIP	48.41	45.34
HIST1H1E	48.31	49.51
GHITM	48.21	46.71
POM121C	48.2	45.75
RB1CC1	47.99	45.69
AGO2	47.99	46.97
CUL1	47.79	46.8
ALDH3A1	47.76	46.57
RAB31	47.73	47.86
TRAPPC1	47.72	52.33
PCNA	47.69	48.03
NMD3	47.67	47.11
MLLT4	47.67	49.52
NSD1	47.67	47.5
HOXA7	47.65	48.33
CCND1	47.58	48.62
PKP4	47.46	48.28
DLST	47.43	47.5
PRKACA	47.43	48.69
USP7	47.42	45.57
PIAS3	47.42	46.01
SDAD1	47.34	49.05
FBXO18	47.32	45.49
RNPEP	47.25	47.81
SNRPE	47.24	47.31
PUM2	47.24	43.27
DFFA	47.18	45.17
MCM6	47.14	44.99
EIF2S1	47.03	45.38
KIF5B	47.01	47.71
EML4	46.83	47.19
THOC2	46.83	50.34
PEPD	46.79	47
MBNL2	46.78	45.12
HSPA1B	46.74	44.83
ASXL1	46.74	45.4
CLIP1	46.67	48.14
AZIN1	46.6	45.34
YEATS2	46.59	47.41
CANX	46.59	47.24
TNRC6A	46.56	47.72
MCFD2	46.55	45.27
DIP2B	46.55	45.04
HNRNPC	46.54	48.22
VAMP3	46.48	49.95
LAPTM4A	46.45	45.36
RANBP2	46.42	47.53
NCBP1	46.38	29.18
FOXK2	46.38	44.26
KIAA0196	46.38	44.48
RTN4	46.37	43.38
ACBD6	46.35	34.37
GIT1	46.34	45.68
IER3	46.33	46.53
ZCCHC14	46.29	45.7
PPP2R5D	46.29	47.69
MTDH	46.27	49.44
MCMBP	46.23	42.12
ACAA2	46.17	44.9
NSMCE1	46.02	44.16
MSH2	45.94	45.65
C2CD5	45.94	46.14
NME1-NME2	45.91	40.49
MED15	45.87	45.04
MT-CYB	45.87	44.19
WDR26	45.86	43.68
HBP1	45.86	40.9
RPL5	45.79	48.08
ACTN4	45.75	42.97
NUP214	45.72	46.33
ERGIC1	45.71	44.42
ZNF318	45.52	44.46
SACS	45.47	45.76
MAPKAPK3	45.42	44.02
BCCIP	45.28	47.47
KDM2A	45.21	46.42
KDELC2	45.2	44.81
NR3C1	45.19	46.18
RNASEK	45.18	44.04
RBM25	45.14	49.34
AKIRIN2	45.08	39.79
ANP32B	45.05	51.84
CSNK1A1	44.99	49.16
TMEM256-PLSCR3	44.95	43.72
NCOA2	44.88	44.04
CLTA	44.83	44.76
SMARCD1	44.74	44.86
ZNF644	44.65	45.08
GBF1	44.57	42.91
PTPN13	44.56	44.61
MRPL49	44.54	42.81
HIGD1A	44.54	42.27
HIAT1	44.53	43.42
CDK2	44.52	43.9
CCNB2	44.46	43.51
RALGAPB	44.46	44.26
TNPO2	44.4	45.06
KIF2A	44.38	47.58
CNOT8	44.38	44.75
PBX3	44.34	45.8
E2F4	44.32	43.16
SP1	44.26	44.55
GSTK1	44.23	43.11
VKORC1L1	44.16	42.9
GABRB3	44.11	42.78
NCAPG2	44.1	35.15
LARP4B	44.08	43.73
CCT2	44.02	43.67
MYO1B	44	43.14
PSMB7	43.99	43.87
KIF3B	43.92	43.61
TRIQK	43.9	42.95
RPS25	43.9	43.69
PSME4	43.89	45.6
FNDC3B	43.85	43.14
MPV17	43.83	42.61
DIAPH1	43.81	45.04
ECHO2008-A229_newGene_3558	43.78	43.65
ACACA	43.78	43.46
SCRN1	43.75	41.16
HNRNPAB	43.6	45.19
TRIM37	43.59	44.53
CYP1B1	43.59	42.01
TRIAP1	43.58	42.35
MED25	43.57	43.11
ANO6	43.56	43.79
ARHGAP5	43.55	42.96
PAK2	43.51	44.85
CSNK1G1	43.5	42.33
KMT2D	43.47	44.75
CTSD	43.41	40.2
KRT81	43.4	41.25
RPL4	43.4	43.28
GAPVD1	43.38	42.9
TFDP1	43.32	43.48
PRELID1	43.31	42.98
RARS	43.28	41.4
HTT	43.27	41.74
PHC3	43.25	40.34
TMX2	43.2	43.64
SCYL2	43.19	41
RFX7	43.18	41.55
HIP1	43.17	42.62
MTPN	43.15	43.51
GMPS	43.13	39.86
TMEM14A	43.11	40.49
NCAPD3	43.1	40.22
LTN1	43.1	43.59
ZNF800	43.09	37.84
MMS22L	43.05	42.34
HEATR1	43.04	42.35
ZFYVE21	42.92	43.2
UBAP2L	42.89	38.95
MCM3	42.88	44
PPP1CA	42.86	41.21
EFR3A	42.85	43.63
ZNF664	42.8	41.25
CRK	42.8	42.15
PLS3	42.77	40.6
RRAS2	42.77	41.62
APLP2	42.75	45.15
PDCD2	42.73	45.16
SYNJ2BP	42.68	42.26
EIF1	42.68	43.01
ZFR	42.66	44.11
COPB2	42.62	42.27
RAB6A	42.5	42.99
ZNF532	42.5	43.27
SAMD4B	42.5	44.36
VKORC1	42.5	42.69
NFKB1	42.43	41.82
STAT3	42.43	41.29
TNS3	42.42	39.99
PIGT	42.42	40.86
USP34	42.41	41.22
MTUS1	42.41	42.04
SLC35D2	42.33	41.35
MRPS18B	42.27	42.2
SIKE1	42.22	40.36
HSP90B1	42.19	42.81
ALMS1	42.16	40.87
NUP43	42.01	39.25
PPME1	42.01	41.88
ZNF146	42	42.54
ETV6	41.99	41.37
SIPA1L3	41.96	42.94
ATF7IP	41.93	42.99
UBXN2B	41.89	41.75
FLII	41.85	40.48
PA2G4	41.84	42.29
OGDH	41.81	41.03
MELK	41.8	40.41
CNOT7	41.76	42.09
DYNLL1	41.75	40.36
ANAPC5	41.74	41.59
NF2	41.72	41.43
COG5	41.71	39.68
DENND5B	41.64	40.61
MYBL2	41.61	42.15
FNDC3A	41.53	42.28
PHKB	41.43	41.75
RPL11	41.43	41.87
XRN2	41.39	42.52
EZR	41.38	42.98
MYO9B	41.34	42.09
DDX6	41.28	38.47
CHD8	41.24	41.12
RPS4X	41.22	42.09
UBE4B	41.21	40.08
UBP1	41.21	41.83
IGF2BP2	41.17	42.55
PRCC	41.16	42.69
API5	41.12	40.74
OPA1	41.04	41.55
SEC24D	41.01	38.94
RBBP4	40.93	44.82
RNF44	40.91	42.87
UBALD1	40.88	41.17
SIPA1L1	40.87	40.14
GMFB	40.82	43.3
SRSF11	40.8	42.96
SPAG9	40.79	40.9
ZNF195	40.79	38.04
OAZ1	40.7	37.67
ARF4	40.61	39.28
MECOM	40.59	39.93
pk	40.56	39.61
DST	40.51	41.84
NCOA4	40.41	36.85
CSNK2A2	40.4	41.41
ASH1L	40.32	39.38
AHR	40.31	38.57
SSFA2	40.3	40.37
LRRC58	40.24	38.89
RPL6	40.21	39.37
RPS6KA3	40.2	39.69
KIF1C	40.08	38.99
CHKA	40.05	42.33
SPARC	40	38.12
HNRNPU	39.95	38.05
MEPCE	39.94	39.16
RPL30	39.9	44.63
GPS2	39.87	41.95
RPS6	39.81	31.76
CEP192	39.78	39.41
VCL	39.74	40.61
CDK5RAP2	39.71	39.51
IWS1	39.56	46.14
IGF2BP1	39.55	38.9
MAGEA4	39.52	44.02
MED1	39.49	38.77
POLD2	39.4	38.18
GARS	39.35	39.61
RAB3GAP1	39.35	40.78
CALM1	39.3	39.58
MRPS7	39.26	37.03
DSTN	39.22	39.07
TUBB4B	39.18	40.67
TSR1	39.15	36.72
KIF3C	39.15	39.25
DDAH1	39	38.87
GNE	39	38.62
SMAP1	38.97	39.45
DNMT1	38.9	40.21
NFIB	38.79	39.44
HNRNPA2B1	38.79	35.47
RPL8	38.73	34.46
BEX1	38.73	40.36
MET	38.69	40.54
RAB2A	38.67	36.76
MLF2	38.64	38.87
C11orf24	38.53	40.42
DNAJC13	38.52	38.15
SHMT1	38.51	33.82
EIF4A3	38.46	34.2
ECHO2008-A229_newGene_3917	38.45	34.64
ASF1B	38.44	35.87
CRIM1	38.43	38.91
AP1G1	38.42	37.09
PTPRS	38.41	37.83
PARP1	38.4	38.49
CAMKK2	38.38	37.51
ATXN10	38.37	37.74
NSMAF	38.3	36.78
RBBP8	38.29	37.97
ZNF106	38.28	37.37
SMG7	38.28	49.07
MORF4L2	38.27	37.09
UBR2	38.22	38.3
ANKRD40	38.18	39.85
PGLS	38.17	37.76
VCPIP1	38.14	37.58
RANGAP1	38.14	44.26
USP24	38.12	37.35
ALAS1	38.12	39.63
LMNB2	38.1	38.2
DXO	38.07	34.8
MFN2	37.99	37.98
PCMTD1	37.98	35.24
ACTL6A	37.94	37.51
ERF	37.92	43.12
ATP6V0C	37.91	41.14
STXBP1	37.89	38.9
HACD3	37.88	36.93
NUDT21	37.85	36.41
HZGJ	37.85	75.42
ROCK2	37.77	29.67
KIF4A	37.75	38.72
DHX9	37.75	39.22
FTSJ3	37.73	40.84
MEF2D	37.71	36.53
ZHX1	37.71	19.47
CEP170	37.66	36.78
ZNF131	37.53	37.3
EGR1	37.52	38.51
ARHGAP21	37.47	37.31
RICTOR	37.45	35.86
CARM1	37.45	38.37
ASAP2	37.4	38.1
ZNF83	37.36	47.51
CACYBP	37.36	33.23
PARD3	37.35	37.14
SSH1	37.29	35.78
SERINC3	37.26	38.3
ARHGDIA	37.23	38.57
RCN1	37.2	36.88
SNRNP40	37.11	36.83
GLUD1	37.11	32.97
PTPN14	36.99	36.22
UTRN	36.96	39.64
IDH1	36.93	36.29
SCAF4	36.91	37.65
HMGN4	36.87	36.51
SOS1	36.83	33.26
KMT2E	36.79	37.93
GABARAPL2	36.79	36.31
PPP2CB	36.78	37.18
DAD1	36.78	34.36
NLGN2	36.76	40.3
MDM2	36.75	43.03
CCNE2	36.71	38.8
AP2A1	36.67	36.85
FKBP4	36.61	35.11
APIP	36.6	34.99
SLC35A4	36.56	37.17
GNG5	36.55	35.61
ERBB2IP	36.53	37.11
POLA2	36.51	34.86
LGR4	36.43	34.54
SEPN1	36.41	35.59
WDR70	36.41	36.95
TRIM14	36.36	36.12
ZNF462	36.31	38.36
BPTF	36.31	39.43
ZNF410	36.26	38.65
FKBP15	36.17	35.13
RBM23	36.14	28.55
TEAD1	36.12	35.64
RPL36A	36.05	33.04
RANBP1	36.01	38.36
CKAP5	35.99	37.81
MGAT4B	35.98	33.53
GNAS	35.95	38.77
FSCN1	35.92	36.37
SGTA	35.87	34.23
TNIP1	35.86	27.58
NUDC	35.84	36.99
COX6A1	35.84	33.62
EML1	35.84	34.46
ICMT	35.83	37.48
BZW2	35.83	35.48
RPF2	35.76	36.35
TM4SF1	35.76	35.71
ZMYM4	35.75	34.74
BROX	35.71	36.06
MTOR	35.68	35.47
DPYSL3	35.65	33.86
ICK	35.64	36.29
SHC1	35.64	36.23
VPS54	35.59	35.3
AREL1	35.52	33.81
ACBD5	35.51	35.77
OXA1L	35.48	34.36
IARS2	35.46	35.48
THAP11	35.41	32.67
SLC25A36	35.37	35.81
EGFR	35.37	33.2
ACAP2	35.36	34.9
BIRC3	35.36	33.05
NEDD4	35.34	36.27
KDM5A	35.32	35.42
ATE1	35.27	34.31
TDRD12	35.15	34.9
REPS1	35.14	35.53
PPP2R4	35.12	38.43
ECHO2008-A229_newGene_3735	35.05	34.65
FBRSL1	35	36.2
ARMC1	35	64.77
ZNF721	34.99	41.07
PRAME	34.96	35.25
AHNAK	34.94	34.15
DENND4C	34.89	34.9
SNX6	34.87	34.42
ZKSCAN1	34.86	33.02
MTCH1	34.82	32.83
TAF4B	34.81	33.6
DNM2	34.78	36.83
HNRNPD	34.77	31.01
SUZ12	34.74	33.87
PSMC1	34.72	36.98
CAP2	34.7	30.43
CUL3	34.69	32.73
PITRM1	34.67	33.27
DNAJC8	34.64	38.71
SMPD4	34.63	33.97
CDCA8	34.63	35.19
ITSN2	34.61	35.88
PIK3R4	34.6	33.51
KLF6	34.59	34.77
GTF2F1	34.58	35.1
PHC2	34.58	31.86
RNF213	34.55	33.93
PAFAH1B1	34.55	35.5
RBM3	34.54	32.63
TAOK1	34.54	34.34
U2SURP	34.52	30.6
TMEM184B	34.51	32.42
CCT8	34.48	34.5
B4GALT2	34.46	34.21
MT-ND5	34.45	34.49
PSMC4	34.45	33.91
FAM21A	34.39	36.59
CIC	34.34	36.66
RPL22	34.26	34.11
SPAG5	34.26	33.08
ZC3H11A	34.26	33.56
PYGL	34.24	33.99
SMC4	34.16	35.05
HADHA	34.16	33.17
RIF1	34.16	35.46
DOCK1	34.14	33.88
SH3D19	34.14	35.65
POC1B	34.12	32.48
TAF2	34.12	33.53
CDC42EP3	34.12	34.14
RSF1	34.1	36.94
ANKLE2	34.07	31.84
C6orf62	34.07	33.4
NPEPPS	34.03	40.4
ABCE1	34.01	33.69
CDK13	33.98	25.83
ORC4	33.9	28.32
RRP1B	33.87	33.44
RPS5	33.87	37.49
ACIN1	33.86	33.84
BRI3	33.82	35.76
NDUFAB1	33.8	30.18
TEX10	33.79	30.99
MYCBP	33.78	34.07
CAPRIN2	33.77	34.07
ECHO2008-A229_newGene_611	33.76	15.1
CENPN	33.75	32.29
CCDC86	33.74	32.5
MFN1	33.74	34.73
RPL27	33.72	33.72
KIF18A	33.68	31.57
PIKFYVE	33.65	33.71
YLPM1	33.64	33.63
TES	33.64	32.08
PCNXL4	33.62	30.11
DPP8	33.61	35.93
MRPS22	33.56	37.9
RPL7	33.55	33.57
TMED2	33.52	34.72
BICC1	33.52	33.95
MIDN	33.49	34.9
AXL	33.49	35.15
FAM21C	33.48	32.9
MRPS23	33.46	34.02
TAB3	33.45	33.28
SNRNP70	33.44	35.93
PHIP	33.44	33.24
PRDM4	33.44	33.28
SLC38A2	33.43	35.17
MAZ	33.35	33.56
S100A11	33.34	36.73
RFX5	33.33	33.45
STK25	33.32	36.16
RABGAP1	33.3	34.42
SORT1	33.26	32.79
MCM8	33.23	33.26
PRPF6	33.21	33.75
CYP24A1	33.18	31.78
EHBP1	33.16	33.67
RCAN3	33.16	33.59
SEC24B	33.15	32.09
TMED5	33.12	35.01
SAMHD1	33.12	33.98
PHC1	33.09	33
PCNP	33.08	31.04
GABPB1	33.07	33.23
MAP1LC3B	33.06	31.89
ADIPOR2	33.04	32.76
RSRC1	33.04	34.28
UROD	32.95	30.24
SREBF2	32.94	33.15
EBNA1BP2	32.93	34.21
RPL17	32.92	31.52
MPRIP	32.86	32.9
COPS7A	32.82	32.47
ELOVL5	32.81	32.09
ZER1	32.81	31.75
STK38	32.79	34.11
ANXA1	32.77	33.28
GPHN	32.75	30.72
PRC1	32.72	32.99
ATP5O	32.71	31.77
VDAC1	32.68	33.51
CYR61	32.67	31.72
AP3M1	32.62	31.95
RAB1B	32.59	32.87
USP6NL	32.59	33.64
STARD7	32.58	30.5
PHLDA1	32.54	32.93
SLC25A32	32.49	32.2
CPNE3	32.48	30.97
SP3	32.44	25.37
AK4	32.43	32.27
RPL29	32.43	37.87
SMCHD1	32.41	31.73
EMP3	32.41	30.5
CAMSAP1	32.4	31.97
TGFBI	32.4	31.85
SARS	32.37	32.77
TGIF2-C20orf24	32.36	30.16
MITF	32.34	31.64
SS18	32.23	30.45
TXNDC5	32.23	36.22
UBE4A	32.2	32.82
FLOT1	32.19	29.61
FERMT2	32.18	34.11
WWC2	32.18	32.65
MDFIC	32.17	30.52
DCAF8	32.17	27.99
SKP2	32.14	32.82
WDR43	32.07	32.22
RTFDC1	32.06	33.47
GABPA	32.06	31.05
BAIAP2L1	32	31.43
ZMIZ1	31.98	32.22
KIF2C	31.97	32.87
PPARG	31.95	31.52
DBI	31.94	32.77
ZZZ3	31.91	32.31
HMGCS1	31.9	28.48
PSMD3	31.9	30.24
RAI1	31.9	32.27
ELF4	31.88	32.09
ADNP2	31.85	31.84
ABL2	31.83	30.44
SIN3A	31.79	30.17
MCL1	31.78	31.03
NUF2	31.76	28.65
PHB2	31.76	31.67
RRAGA	31.75	30.63
STK4	31.75	32.1
IFITM2	31.71	45.09
ACSL3	31.7	29.59
C14orf169	31.7	31.68
SEC23IP	31.7	30.14
GNA13	31.69	30.97
ECHO2008-A229_newGene_474	31.67	49.79
WDR45B	31.66	31.29
NEDD9	31.65	29.74
TICRR	31.65	31.78
SLC7A5	31.64	31.56
SRCAP	31.63	33.86
UBA1	31.61	32.17
ZFP1	31.61	32.36
INTS8	31.56	31.73
NPRL3	31.54	25.84
AKAP13	31.54	31.67
NARS	31.52	31.48
OXSR1	31.46	32.59
KRT7	31.46	29.59
TBC1D22B	31.45	30.66
ADGRG6	31.44	31.8
SZRD1	31.38	30.81
NNMT	31.34	31.41
DLG1	31.34	32.61
ETF1	31.33	30.96
DIAPH3	31.33	30.14
PATL1	31.31	30.47
YTHDF3	31.3	30.21
CTNNBIP1	31.26	31.3
RPRD2	31.25	31
ANXA4	31.25	29.13
APOBEC3B	31.21	30.85
PI4KA	31.2	30.48
AKR1B10	31.2	33.25
OAS3	31.15	31.38
UHRF1BP1L	31.12	30.82
SMAD5	31.08	31.63
RAB1A	31.06	31.17
MAF1	31.05	30.81
PGAP2	31.02	31.29
SPRY4	31.01	31.68
RFC1	31	30.67
TACC1	30.99	30.29
HIVEP1	30.93	30.55
MGLL	30.89	31.19
TCEA1	30.89	29.53
PDXDC1	30.89	31.28
TUBA1A	30.87	19.17
DHX40	30.86	29.57
PARP14	30.86	31.34
FECH	30.85	28.02
NCAPG	30.84	31.47
EAPP	30.81	31.97
ZBTB4	30.77	32.68
ANKHD1-EIF4EBP3	30.76	29.59
MT-ND6	30.75	33.84
MRPL3	30.74	29.95
RBBP6	30.73	30.19
THOC5	30.71	32.14
FRMD6	30.71	30.96
PSMD1	30.71	30.19
PPP2CA	30.7	28.58
DCAF6	30.69	31.58
SKAP2	30.65	30.35
ASCC3	30.64	28.04
ZC3HC1	30.62	31.23
SMARCD2	30.57	30.81
NLN	30.54	30.48
TARBP2	30.52	28.1
DONSON	30.51	28.9
PAPSS2	30.49	31.42
MRPL35	30.49	29.52
GUF1	30.44	31.2
PHACTR4	30.44	30.09
FAM208A	30.43	28.65
LBR	30.42	31.28
NOP14	30.41	33.29
AFAP1	30.4	29.89
FABP5	30.39	28.33
BDP1	30.37	31.38
ZNF770	30.37	29.4
KIAA1191	30.37	29.77
EGLN1	30.37	30.74
MRPL37	30.36	29.29
RPS27	30.34	27
NAP1L4	30.33	31.48
NF1	30.28	30.27
FAM107B	30.26	27.95
EXOC2	30.25	28.71
METAP1	30.24	31.16
PHACTR2	30.23	30.53
CTPS1	30.19	28.72
CENPA	30.17	29.28
LMNB1	30.17	30.12
AP3B1	30.16	29.31
TTK	30.13	30.3
DMXL2	30.11	30.17
CAMSAP2	30.11	30.9
RAB14	30.1	30.2
WDR62	30.09	29.14
SRXN1	30.06	28.65
CBX6	30.04	32.35
BMP2K	30.02	30.47
PSMA7	30.01	28.64
GYG1	30.01	28.97
CALU	30	30
