# Supplementary material for: The RNA-binding protein LRPPRC promotes resistance to CDK4/6 inhibition in lung cancer
Source: Nat Commun. 2023 Jul 14;14:4212. doi: 10.1038/s41467-023-39854-y (PMC10349134; doi:10.1038/s41467-023-39854-y)
Supplement: Supplementary file 5 — Supplementary Data 3 [file 41467_2023_39854_MOESM5_ESM.xls]

## Sheet: Sheet1
Supplementary Data 3. Differentially expressed protein in H1299 and H1299-Re cell lines detected by proteomics
Protein names	Abundance in H1299-Re/Abundance in H1299	P value(-log10)
Pyruvate kinase PKM	0.585025	5.86669
Prolyl endopeptidase	1.80388	5.55726
Leucine-rich PPR motif-containing protein, mitochondrial	1.61293	4.85779
GMP synthase [glutamine-hydrolyzing]	0.614506	4.83562
N-acetylglucosamine-6-sulfatase	1.66238	4.75963
Filamin-B	0.511011	4.70971
Glutamine--fructose-6-phosphate aminotransferase [isomerizing] 1	1.79971	4.70497
Ras GTPase-activating-like protein IQGAP1	0.477152	4.67983
Hydroxymethylglutaryl-CoA synthase, cytoplasmic	0.38135	4.63168
Creatine kinase B-type	0.392683	4.5187
Delta(3,5)-Delta(2,4)-dienoyl-CoA isomerase, mitochondrial	2.19411	4.50038
CTP synthase 1	1.69765	4.47356
Annexin A1	0.514219	4.42867
Alpha-actinin-4	1.59912	4.38631
Sodium-coupled neutral amino acid transporter 2	5.58091	4.32138
Major vault protein	1.87299	4.32032
Prelamin-A/C;Lamin-A/C	0.590082	4.29866
Aspartate aminotransferase, mitochondrial	1.70356	4.20367
DNA replication licensing factor MCM5	0.653138	4.1954
Deoxyuridine 5-triphosphate nucleotidohydrolase, mitochondrial	0.315359	4.14507
Cytosolic acyl coenzyme A thioester hydrolase	1.66677	4.14173
MKI67 FHA domain-interacting nucleolar phosphoprotein	0.595138	4.05291
Ribonucleoside-diphosphate reductase subunit M2	0.518854	4.02921
E3 ubiquitin-protein ligase HUWE1	1.6498	3.99515
NADH dehydrogenase [ubiquinone] 1 beta subcomplex subunit 10	1.49723	3.87962
ATP-citrate synthase	1.6125	3.8635
Histone H1.5	0.307782	3.8246
Keratin, type I cytoskeletal 18	1.97111	3.77937
DNA (cytosine-5)-methyltransferase 1	0.491551	3.76155
Phospholipase D3	5.96939	3.74481
Acetyl-CoA carboxylase 1;Biotin carboxylase	5.94646	3.74149
DNA replication licensing factor MCM2	0.601058	3.72642
DNA replication licensing factor MCM7	0.620273	3.72613
DNA replication licensing factor MCM4	0.556083	3.72165
Filamin-A	0.631274	3.68404
UDP-N-acetylhexosamine pyrophosphorylase;UDP-N-acetylgalactosamine pyrophosphorylase;UDP-N-acetylglucosamine pyrophosphorylase	0.652175	3.66333
Thioredoxin domain-containing protein 17	1.51999	3.62517
Annexin A6	1.502	3.62176
Phosphoglycerate kinase 1	0.55039	3.58502
Proliferating cell nuclear antigen	0.62868	3.51756
dCTP pyrophosphatase 1	0.484106	3.51456
Protein-glutamine gamma-glutamyltransferase 2	8.55393	3.4992
Filamin-C	0.609273	3.46882
DNA replication licensing factor MCM6	0.589507	3.45482
Glutathione S-transferase P	2.01203	3.4327
2-oxoglutarate dehydrogenase, mitochondrial	1.57361	3.41209
Protein quaking	0.547632	3.31817
ADP-ribosylation factor-like protein 1	1.63462	3.29136
Putative phospholipase B-like 2;Putative phospholipase B-like 2 32 kDa form;Putative phospholipase B-like 2 45 kDa form	2.67364	3.28146
Synaptic vesicle membrane protein VAT-1 homolog	2.33963	3.24714
Myosin-10	0.64933	3.2405
Hexokinase-1	3.84425	3.22171
Acidic leucine-rich nuclear phosphoprotein 32 family member B	0.624333	3.17005
Eukaryotic translation initiation factor 5	0.645966	3.15542
Protein S100-A10	0.474536	3.12691
NADPH--cytochrome P450 reductase	2.28605	3.10328
Cathepsin D;Cathepsin D light chain;Cathepsin D heavy chain	3.16355	3.07626
Vesicle-associated membrane protein 7	1.77362	3.04476
Vesicle-trafficking protein SEC22b	4.66361	3.03358
Myosin regulatory light chain 12A;Myosin regulatory light chain 12B;Myosin regulatory light polypeptide 9	0.596671	3.03293
Condensin complex subunit 1	0.621217	3.02824
Dihydropyrimidinase-related protein 2	0.528648	3.01982
Syntenin-1	2.77848	3.01273
Ras-related protein Rab-2A;Ras-related protein Rab-2B	1.50275	2.9958
Ezrin	0.593689	2.9792
Histone H1.4;Histone H1.3	0.24913	2.96909
ADP/ATP translocase 3;ADP/ATP translocase 3, N-terminally processed	1.50727	2.96017
Alpha-internexin	0.221933	2.91996
Heterogeneous nuclear ribonucleoprotein D-like	0.564805	2.90403
Lysosome-associated membrane glycoprotein 2	2.25238	2.89512
SH3 domain-containing kinase-binding protein 1	3.4825	2.88956
Fatty acid-binding protein, epidermal	1.77276	2.88871
Heterogeneous nuclear ribonucleoprotein H3	0.579539	2.87652
Sister chromatid cohesion protein PDS5 homolog A	0.518288	2.87179
26S proteasome non-ATPase regulatory subunit 5	0.624003	2.8607
Tyrosine-protein kinase receptor UFO	0.604578	2.86062
Caveolin-1	0.458971	2.8545
GDP-fucose protein O-fucosyltransferase 1	1.71439	2.84569
Testin	0.629671	2.81582
Histone H2B type 1-L;Histone H2B type 1-M;Histone H2B type 1-N;Histone H2B type 1-H;Histone H2B type 2-F;Histone H2B type 1-C/E/F/G/I;Histone H2B type 1-D;Histone H2B type F-S;Histone H2B type 1-K;Histone H2B type 1-A	0.516522	2.81011
Phosphoglucomutase-1	2.67714	2.78854
Protein TBRG4	2.39147	2.78739
Asparagine synthetase [glutamine-hydrolyzing]	0.654267	2.78564
DNA topoisomerase 1	1.54328	2.73224
Dihydrolipoyl dehydrogenase, mitochondrial	1.66873	2.71911
Insulin-like growth factor 2 mRNA-binding protein 3	1.63436	2.70414
Superkiller viralicidic activity 2-like 2	0.551347	2.68954
Structural maintenance of chromosomes protein 2	0.496689	2.68473
Pachytene checkpoint protein 2 homolog	1.77764	2.67555
1,4-alpha-glucan-branching enzyme	0.635929	2.65072
Mitochondrial import receptor subunit TOM70	1.53332	2.64772
Myosin light polypeptide 6	0.594664	2.64138
Cystatin-B	1.67331	2.63394
Histone H4	0.668339	2.58895
40S ribosomal protein S7	0.614785	2.58061
Mitochondrial 2-oxoglutarate/malate carrier protein	3.26928	2.5787
Structural maintenance of chromosomes protein 4	0.488737	2.57818
Glucosamine-6-phosphate isomerase 1	1.57108	2.5569
Tropomodulin-3	0.585009	2.54938
EH domain-containing protein 4	0.531541	2.54662
Neurolysin, mitochondrial	0.636667	2.51583
Farnesyl pyrophosphate synthase	0.559448	2.51191
Prosaposin;Saposin-A;Saposin-B-Val;Saposin-B;Saposin-C;Saposin-D	2.8321	2.50606
Mannosyl-oligosaccharide glucosidase	1.78097	2.49811
ATP-dependent 6-phosphofructokinase, muscle type	1.61135	2.49029
Glutathione S-transferase omega-1	1.84019	2.48921
Ubiquitin-like protein ISG15	2.35599	2.48416
Polymerase I and transcript release factor	0.623158	2.47712
Glutathione S-transferase kappa 1	2.55728	2.46797
Ras-related protein Rab-7a	1.61526	2.44208
Cytochrome c oxidase subunit 6C	1.67992	2.43153
Succinate dehydrogenase [ubiquinone] flavoprotein subunit, mitochondrial	2.37306	2.41035
Lamin-B1	0.662229	2.39026
Far upstream element-binding protein 1	0.642981	2.38191
Reticulocalbin-1	1.78153	2.37225
Activated RNA polymerase II transcriptional coactivator p15	0.648909	2.36649
Phosphatidylinositol transfer protein beta isoform	0.651143	2.36477
Histone H2A type 1-J;Histone H2A type 1-H;Histone H2A.J;Histone H2A type 2-C;Histone H2A type 2-A;Histone H2A type 1-D;Histone H2A type 1;Histone H2A type 1-C;Histone H2A type 3;Histone H2A type 1-B/E	0.585886	2.34717
Glutathione synthetase	2.47968	2.34694
Beta-lactamase-like protein 2	1.5758	2.33845
Regulator of microtubule dynamics protein 1	2.13295	2.32449
Cyclin-dependent kinase 6	2.03859	2.29041
Paraspeckle component 1	1.72514	2.28459
Cyclin-dependent kinase 4	2.97613	2.27898
Drebrin	1.86198	2.27826
Brefeldin A-inhibited guanine nucleotide-exchange protein 1	1.54034	2.26067
Cytoskeleton-associated protein 4	1.6929	2.25715
6-phosphogluconolactonase	1.50172	2.22708
Dolichyl-diphosphooligosaccharide--protein glycosyltransferase subunit STT3A	1.56046	2.22193
SNW domain-containing protein 1	0.629748	2.22184
Inositol monophosphatase 1	1.68045	2.21817
Syntaxin-7	1.70093	2.21658
Cytochrome c oxidase subunit 7A2, mitochondrial	1.55343	2.18928
Dynamin-like 120 kDa protein, mitochondrial;Dynamin-like 120 kDa protein, form S1	1.59645	2.18652
FACT complex subunit SSRP1	0.639251	2.17509
Coronin-1B	2.25334	2.16256
Peptidyl-prolyl cis-trans isomerase NIMA-interacting 4	0.655643	2.15613
Pre-mRNA-splicing factor ATP-dependent RNA helicase DHX15	0.635583	2.15324
NADH dehydrogenase [ubiquinone] iron-sulfur protein 2, mitochondrial	1.5449	2.14799
Lamina-associated polypeptide 2, isoforms beta/gamma;Thymopoietin;Thymopentin	0.601622	2.12987
Importin subunit alpha-1	0.610041	2.12572
Myosin light chain 1/3, skeletal muscle isoform;Myosin light chain 3	0.568293	2.11601
Condensin complex subunit 3	0.562005	2.10087
Programmed cell death protein 6	2.67806	2.08139
Catenin alpha-1	0.582926	2.07809
Spermidine synthase	1.56315	2.07639
UPF0317 protein C14orf159, mitochondrial	1.55776	2.05991
40S ribosomal protein S15	0.609089	2.051
Cyclin-dependent-like kinase 5	1.90664	2.04342
Tumor protein D52	1.69469	2.02513
Signal peptidase complex catalytic subunit SEC11A	0.65513	2.02265
Structural maintenance of chromosomes protein 1A	0.591281	2.00618
PC4 and SFRS1-interacting protein	0.518831	1.98951
Superoxide dismutase [Mn], mitochondrial	1.54868	1.98605
Mitofusin-2	1.51224	1.98401
Ubiquinol-cytochrome-c reductase complex assembly factor 1	1.59979	1.97621
Serine/threonine-protein phosphatase 2A 55 kDa regulatory subunit B alpha isoform	0.637855	1.96996
NADH-ubiquinone oxidoreductase chain 4	1.52139	1.95443
Tubulin beta chain	0.566394	1.94824
CD44 antigen	1.58625	1.939
Tyrosine-protein phosphatase non-receptor type 1	1.76525	1.92767
Dihydrolipoyllysine-residue acetyltransferase component of pyruvate dehydrogenase complex, mitochondrial	2.24123	1.92415
Synaptobrevin homolog YKT6	2.90313	1.91156
Dipeptidyl peptidase 3	1.67263	1.91056
Protein S100-A11;Protein S100-A11, N-terminally processed	0.574883	1.90007
Eukaryotic translation initiation factor 3 subunit J	0.599772	1.88795
Acyl-coenzyme A thioesterase 1;Acyl-coenzyme A thioesterase 2, mitochondrial	2.56145	1.88393
Macrophage migration inhibitory factor	1.61099	1.84275
Neutral cholesterol ester hydrolase 1	0.172731	1.83318
Barrier-to-autointegration factor;Barrier-to-autointegration factor, N-terminally processed	0.504172	1.8294
Neuroblastoma-amplified sequence	1.95737	1.82204
Glycerol-3-phosphate dehydrogenase, mitochondrial	1.6553	1.80384
Acyl carrier protein, mitochondrial	1.66115	1.79276
High mobility group protein B1;Putative high mobility group protein B1-like 1	0.620279	1.79089
Tubulin beta-8 chain;Tubulin beta-8 chain-like protein LOC260334	0.582122	1.79028
Exosome complex component RRP4	0.668217	1.77123
Helicase SKI2W	0.594033	1.75066
Monocarboxylate transporter 4	1.66519	1.74397
Protein SET;Protein SETSIP	0.636139	1.73258
Non-specific lipid-transfer protein	2.27699	1.73138
Histone acetyltransferase type B catalytic subunit	0.451939	1.71634
Sequestosome-1	2.50213	1.70906
Ribosome-binding protein 1	1.60859	1.69085
Probable serine carboxypeptidase CPVL	3.81035	1.68609
Inorganic pyrophosphatase 2, mitochondrial	1.87176	1.67611
Sepiapterin reductase	2.07344	1.66693
3-ketoacyl-CoA thiolase, mitochondrial	2.13387	1.66385
EH domain-containing protein 2	0.422109	1.62399
Isocitrate dehydrogenase [NADP] cytoplasmic	2.07889	1.62211
Very-long-chain 3-oxoacyl-CoA reductase	1.9353	1.60922
A-kinase anchor protein 12	1.68749	1.56744
26S proteasome non-ATPase regulatory subunit 10	2.15692	1.55601
Ribonuclease UK114	1.7462	1.55099
Bcl-2-like protein 13	1.51951	1.54105
Protein furry homolog-like	0.506092	1.53954
Kinetochore protein NDC80 homolog	0.655438	1.48179
Ribulose-phosphate 3-epimerase;Ribulose-phosphate 3-epimerase-like protein 1	1.96403	1.47879
Nucleolar protein 6	0.63109	1.44018
Cysteine-rich protein 2	1.51844	1.43873
Pre-mRNA-splicing factor ATP-dependent RNA helicase PRP16	0.424484	1.39839
Ragulator complex protein LAMTOR5	3.01198	1.39833
Epidermal growth factor receptor	0.550689	1.38584
Cathepsin B;Cathepsin B light chain;Cathepsin B heavy chain	1.61071	1.37472
Anamorsin	1.62362	1.37382
Histone H2A type 1-A;Histone H2AX	0.589653	1.37024
ATP-dependent RNA helicase DDX19A;ATP-dependent RNA helicase DDX19B	1.6674	1.36081
Phospholipase A-2-activating protein	1.72932	1.32696
Kinesin-like protein KIF11	0.321799	1.31799
Pyridoxine-5-phosphate oxidase	3.01971	1.31697
NAD-dependent malic enzyme, mitochondrial	3.5321	1.31659
28S ribosomal protein S22, mitochondrial	1.94801	1.31476
Metastasis-associated protein MTA2	0.515625	1.31082
