# Supplementary material for: The RNA-binding protein LRPPRC promotes resistance to CDK4/6 inhibition in lung cancer
Source: Nat Commun. 2023 Jul 14;14:4212. doi: 10.1038/s41467-023-39854-y (PMC10349134; doi:10.1038/s41467-023-39854-y)
Supplement: Supplementary file 6 — Supplementary Data 4 [file 41467_2023_39854_MOESM6_ESM.xls]

## Sheet: Sheet1
Supplementary Data 4. KEGG Pathway enrichment of differentially expressed proteins (H1299-Re/H1299，analyzed using DAVID software)
Category	Term	Count	P Value	FDR
KEGG_PATHWAY	hsa01130:Biosynthesis of antibiotics	19	1.34e-07	2.13e-05
KEGG_PATHWAY	hsa01200:Carbon metabolism	13	1.82e-06	0.000145
KEGG_PATHWAY	hsa01100:Metabolic pathways	46	7.43e-06	0.000394
KEGG_PATHWAY	hsa00020:Citrate cycle (TCA cycle)	6	0.00026	0.010317
KEGG_PATHWAY	hsa00480:Glutathione metabolism	7	0.000446	0.014173
KEGG_PATHWAY	hsa03030:DNA replication	6	0.000625	0.016557
KEGG_PATHWAY	hsa00010:Glycolysis / Gluconeogenesis	7	0.00191175	0.043424
KEGG_PATHWAY	hsa04110:Cell cycle	9	0.00291583	0.057952
KEGG_PATHWAY	hsa00620:Pyruvate metabolism	5	0.00750274	0.132548
KEGG_PATHWAY	hsa00062:Fatty acid elongation	4	0.0123983	0.187709
KEGG_PATHWAY	hsa01230:Biosynthesis of amino acids	6	0.0132284	0.187709
KEGG_PATHWAY	hsa00520:Amino sugar and nucleotide sugar metabolism	5	0.0141667	0.187709
KEGG_PATHWAY	hsa00030:Pentose phosphate pathway	4	0.0186099	0.227614
KEGG_PATHWAY	hsa04130:SNARE interactions in vesicular transport	4	0.0283976	0.322516
KEGG_PATHWAY	hsa05016:Huntington's disease	9	0.0347344	0.362252
KEGG_PATHWAY	hsa05230:Central carbon metabolism in cancer	5	0.036453	0.362252
KEGG_PATHWAY	hsa00190:Oxidative phosphorylation	7	0.0463251	0.433276
KEGG_PATHWAY	hsa04520:Adherens junction	5	0.0502693	0.444045
KEGG_PATHWAY	hsa05012:Parkinson's disease	7	0.0600893	0.502853
KEGG_PATHWAY	hsa01040:Biosynthesis of unsaturated fatty acids	3	0.0739727	0.588083
KEGG_PATHWAY	hsa04146:Peroxisome	5	0.0797296	0.603667
KEGG_PATHWAY	hsa04530:Tight junction	5	0.0911059	0.658447
KEGG_PATHWAY	hsa05205:Proteoglycans in cancer	8	0.0978494	0.676437
