# Supplementary material for: The RNA-binding protein LRPPRC promotes resistance to CDK4/6 inhibition in lung cancer
Source: Nat Commun. 2023 Jul 14;14:4212. doi: 10.1038/s41467-023-39854-y (PMC10349134; doi:10.1038/s41467-023-39854-y)
Supplement: Supplementary file 7 — Supplementary Data 5 [file 41467_2023_39854_MOESM7_ESM.xls]

## Sheet: Sheet1
Supplementary Data 5. Quantification of the abundance of intermediate metabolite of A549 cells treated with GAA or DMSO
Compounds	Class	DMSO-1	DMSO-2	DMSO-3	GAA-1	GAA-2	GAA-3	Fold_Change	Log2FC
L-Asparagine	Amino Acid metabolomics	637650	624530	596150	598230	383120	436210	0.762814	-0.3906
Succinate/Succinic acid	Amino Acid metabolomics	1553100	1229900	1661700	792440	440800	498360	0.389588	-1.35998
L-Serine	Amino Acid metabolomics	882920	931770	907070	921810	627740	676180	0.817754	-0.29026
L-Aspartate	Amino Acid metabolomics	5389000	5648900	5755600	2430500	1599200	1474400	0.327752	-1.60932
L-Threonine	Amino Acid metabolomics	1070700	1210300	1183600	1044600	708930	783420	0.732249	-0.44959
L-Alanine	Amino Acid metabolomics	9318.6	9269.5	11385	4559.9	3216.3	4586.9	0.412473	-1.27763
Adenine	Nucleotide metabolomics	181210	168550	192310	41145	29161	30762	0.186448	-2.42315
Inosine	Nucleotide metabolomics	78478000	58245000	83640000	6171500	23141000	14199000	0.197454	-2.34041
Citrate/Citric acid	Amino Acid metabolomics	1023700	564520	863240	784750	947800	720330	1.00058	0.000835
L-Lactate	Organic Acid And Its Derivatives	13030000	13988000	13742000	15127000	10778000	10679000	0.897547	-0.15594
ADP	Nucleotide metabolomics	1116200	1088400	1005500	2027900	857780	915450	1.18412	0.24381
Fumarate/Fumaric acid	Amino Acid metabolomics	1082700	1283200	1285300	1162800	805050	728870	0.738585	-0.43716
Uracil	Nucleotide metabolomics	614080	1211200	1063200	249720	128210	148140	0.182127	-2.45698
Guanosine	Nucleotide metabolomics	3985200	3881000	3588900	157370	1012500	494650	0.145308	-2.78281
Thiamine pyrophosphate (TPP)	Co-Enzyme Factor & vitamin	30579	30237	22766	29665	19633	19232	0.819913	-0.28646
Oxaloacetate	Organic Acid And Its Derivatives	12873	27409	18960	13796	10907	11770	0.615661	-0.69979
Methylmalonate	Organic Acid And Its Derivatives	1643900	1330400	1767900	882270	479680	581770	0.409877	-1.28674
Malate	Organic Acid And Its Derivatives	8225900	8765600	10231000	8718700	5393400	4976400	0.701203	-0.5121
Alpha-Ketoglutaric Acid	Amino Acid metabolomics	401910	468280	404890	253640	131730	111120	0.389379	-1.36075
L-Glutamate	Amino Acid metabolomics	50273000	49687000	49114000	21729000	14855000	15238000	0.347626	-1.52439
Aconitate	Amino Acid metabolomics	45720	20460	38827	27548	39218	24342	0.867637	-0.20484
L-Tyrosine	Amino Acid metabolomics	831000	986420	636860	399910	253130	265520	0.374269	-1.41785
Glyoxylate	Amino Acid metabolomics	51548	49163	37814	37810	42256	30819	0.800469	-0.32108
NAD+	Nucleotide metabolomics	644960	469290	348800	275340	196390	257080	0.498144	-1.00536
D-Glucose 6-phosphate	Carbohydrate metabolomics	94419	49434	198790	513200	640170	680230	5.35134	2.4199
Fructose 1,6-bisphosphate	Carbohydrate metabolomics	851170	1242900	1710000	8443000	11940000	16383000	9.66491	3.27276
D-Fructose 6-phosphate	Carbohydrate metabolomics	9	9	19008	55026	64787	72789	10.1231	3.33958
D-Glucose 1-phosphate	Carbohydrate metabolomics	310020	284220	415670	551880	338410	387790	1.26554	0.339751
Glycerol 3-phosphate	Others	640110	687040	555360	5538100	3261900	4114800	6.86041	2.7783
Phosphoenolpyruvic acid	Carbohydrate metabolomics	14858	23460	24646	81233	41951	47631	2.7129	1.43984
6-Phosphogluconic acid	Carbohydrate metabolomics	178680	9	300390	591890	1215600	1101500	6.07205	2.60218
Pyruvic acid	Amino Acid metabolomics	29771	30623	38272	31679	22848	29653	0.853181	-0.22908
D-Erythrose 4-phosphate	Carbohydrate metabolomics	9	9	9	28396	29885	36339	3504.44	11.775
sedoheptulose 7-phosphate	Carbohydrate metabolomics	1315000	872150	1134600	801630	441200	583810	0.549903	-0.86275
D-Ribulose 5-phosphate	Carbohydrate metabolomics	5731400	6429400	8062600	2553700	3400700	3151800	0.45028	-1.1511
Dihydroxyacetone phosphate	Carbohydrate metabolomics	917550	1094400	1001000	9	9	9	8.96e-06	-16.7679
isocitric acid	Carbohydrate metabolomics	158550	67153	190360	36853	20457	18637	0.182537	-2.45374
AMP	Nucleotide metabolomics	12948000	17501000	16950000	429040	1702600	1566800	0.078028	-3.67987
GMP	Nucleotide metabolomics	399050	600740	591380	9954.5	38818	31211	0.050267	-4.31424
dCMP	Nucleotide metabolomics	21825	14964	16527	9	9	9	0.000506	-10.9474
dAMP	Nucleotide metabolomics	20696	30943	30669	9	9	9	0.000328	-11.5739
IMP	Nucleotide metabolomics	531920	692480	538090	330850	268650	347220	0.537149	-0.89661
UMP	Nucleotide metabolomics	2191300	2965500	2656900	57564	201120	191810	0.057654	-4.11643
dTMP	Nucleotide metabolomics	108490	190270	164690	9	9	9	5.83e-05	-14.0672
dUMP	Nucleotide metabolomics	16155	38830	27360	9	9	9	0.000328	-11.5745
D-Glutamine	Amino Acid metabolomics	1167500	987280	1003800	1674200	1320100	1323600	1.36704	0.451054
PRPP	Others	39951	40438	51093	497960	276180	330960	8.40495	3.07124
UDP-GlcNAc	Nucleotide metabolomics	16249000	13927000	17011000	17194000	12082000	10557000	0.844152	-0.24443
BPG	Others	244120	321310	322320	1208100	565690	752540	2.84577	1.50882
ATP	Nucleotide metabolomics	13084000	11742000	10273000	27189000	10027000	10992000	1.37349	0.457843
2-Phospho-D-glyceric acid	Others	88382	103280	102280	633130	598050	621060	6.30138	2.65567
Guanosine diphosphate (GDP)	Nucleotide metabolomics	691290	537990	579300	175250	230310	242550	0.358353	-1.48055
Glyceraldehyde 3-phosphate	Others	685170	727130	789170	9	9	9	1.23e-05	-16.3151
Xyluose-5-phosphate	Carbohydrate metabolomics	1695300	1792100	2497500	1606700	1950100	1927500	0.916356	-0.12602
argininosuccinic acid	Amino Acid metabolomics	40668	45214	38945	36237	30140	26413	0.743349	-0.42789
phosphorylethanolamine	Organic Acid And Its Derivatives	62215	62701	72366	4578100	3811500	3437100	59.9482	5.90564
L-citrulline	Amino Acid metabolomics	113560	85819	111810	103870	76230	92181	0.87497	-0.19269
L-Arginine	Amino Acid metabolomics	21584000	23096000	23614000	22195000	16115000	17797000	0.821551	-0.28358
L-Cystine	Amino Acid metabolomics	52497	76395	69469	32666	10062	8473.4	0.258122	-1.95387
Acetyl-CoA	Coenzyme	584720	506870	566180	763210	165740	274860	0.726162	-0.46164
Succinyl-CoA	Coenzyme	10128	24104	17538	11235	9	7833.6	0.368507	-1.44024
Beta-Leucine	Amino Acid metabolomics	20444000	21445000	21411000	18333000	13536000	14359000	0.7303	-0.45344
Lysine	Amino Acid metabolomics	22515000	21219000	20465000	33248000	29571000	30770000	1.45779	0.543788
L-cysteine	Amino Acid metabolomics	3497.8	4006.7	5057.6	3176.3	2788.7	2756.8	0.694295	-0.52638
ornithine	Amino Acid metabolomics	48565	53402	59503	97094	67398	80708	1.51855	0.602693
