# Supplementary material for: The RNA-binding protein LRPPRC promotes resistance to CDK4/6 inhibition in lung cancer
Source: Nat Commun. 2023 Jul 14;14:4212. doi: 10.1038/s41467-023-39854-y (PMC10349134; doi:10.1038/s41467-023-39854-y)
Supplement: Supplementary file 8 — Supplementary Data 6 [file 41467_2023_39854_MOESM8_ESM.zip]

Archive with 6 entries (6 files):
- Supplementary Data 6/Supplementary Data 6 DMSO treatment group Repeat 1.mzML
- Supplementary Data 6/Supplementary Data 6 DMSO treatment group Repeat 2.mzML
- Supplementary Data 6/Supplementary Data 6 DMSO treatment group Repeat 3.mzML
- Supplementary Data 6/Supplementary Data 6 GAA treatment group Repeat 1.mzML
- Supplementary Data 6/Supplementary Data 6 GAA treatment group Repeat 2.mzML
- Supplementary Data 6/Supplementary Data 6 GAA treatment group Repeat 3.mzML
