# Supplementary material for: The RNA-binding protein LRPPRC promotes resistance to CDK4/6 inhibition in lung cancer
Source: Nat Commun. 2023 Jul 14;14:4212. doi: 10.1038/s41467-023-39854-y (PMC10349134; doi:10.1038/s41467-023-39854-y)
Supplement: Supplementary file 10 — Source Data [file 41467_2023_39854_MOESM10_ESM.xls]

## Sheet: Figure 1c
Figure 1C
A549
Ribociclib (μM)	GAA (0 μM)				GAA (5 μM)
0	1.03	0.99	0.99	0.99	0.82	1.04	0.97	1.18
1	1.01	1.01	1.01	1.02	0.73	0.8	0.61	0.77
3	1	0.98	0.99	0.99	0.49	0.3	0.33	0.4
6	0.65	0.85	0.84	0.86	0.33	0.3	0.33	0.26
PC9
Ribociclib (μM)	GAA (0 μM)				GAA (5 μM)
0	0.979625	0.907689	1.11245	0.869906	0.892926	0.957103	1.00283	1.14714
1	0.941101	0.715847	0.815457	0.671507	0.545293	0.366948	0.383244	0.505176
3	0.596058	0.550937	0.640671	0.534621	0.288919	0.251486	0.211033	0.393405
6	0.284973	0.278962	0.308275	0.2637	0.148054	0.130033	0.128451	0.154093

## Sheet: Figure 1f
	Figure 1F
	H1299
	Ribociclib (μM)	Re				Parent
	0	0.999245	1.05145	1.01691	0.932394	1.15099	1.05304	0.891989	0.886022
	0.25	1.01893	1.05824	0.9185	0.910949	0.98779	1.04729	0.860552	0.797127
	0.5	1.05321	1.17231	0.876063	0.896501	0.920276	0.892983	0.763757	0.810829
	1	1.05099	1.00252	0.893481	0.906217	0.802431	0.711326	0.520663	0.497017
	2	1.12303	1.05105	0.630808	0.735817	0.205138	0.183425	0.20442	0.218343
	4	1.06549	1.06383	0.573471	0.556808	0.076464	0.089392	0.055856	0.052873
	6	0.432419	0.535464	0.464938	0.334206	0.019834	0.03674	0.017293	0.022873
	H460
	Ribociclib (μM)	Re				Parent
	0	1.18669	0.98383	0.892451	0.937031	1.08841	1.04142	0.935398	0.934764
	0.25	1.26222	1.10043	0.936476	0.892575	0.896717	0.954803	0.735395	0.798808
	0.5	1.19162	1.08877	0.876852	0.889615	0.76355	0.993611	0.861777	0.804642
	1	1.02206	1.05011	0.953864	0.935119	0.545094	0.524802	0.581683	0.533363
	2	1.08322	0.868404	0.696006	0.836403	0.391002	0.407045	0.424991	0.330062
	4	0.7285	0.751191	0.706241	0.604628	0.24268	0.234119	0.230948	0.257645
	6	0.593282	0.497279	0.380744	0.487291	0.137161	0.123972	0.087319	0.095119

## Sheet: Figure 1g
	Figure 1G
	H1299-Re
	Ribociclib (μM)	GAA (0 μM)			GAA (5 μM)
	0	0.992661	0.947873	1.05947	0.932448	0.986475	1.08108
	0.25	1.01786	1.02387	0.987228	0.319964	0.52165	0.70461
	0.5	0.990176	0.961974	0.984223	0.465901	0.568143	0.589883
	1	0.826399	0.981507	0.941979	0.40617	0.438672	0.442332
	2	0.571429	0.729485	0.868296	0.275838	0.303282	0.272933
	4	0.348648	0.29473	0.381704	0.187587	0.095785	0.189094
	6	0.466886	0.549468	0.514679	0.122691	0.134421	0.114942
	8	0.318192	0.419903	0.353849	0.064143	0.091587	0.086852
	10	0.179496	0.216886	0.208622	0.034978	0.045632	0.056825
	12	0.08761	0.110264	0.099977	0.018404	0.020448	0.020018
	H460-Re
	Ribociclib (μM)	GAA (0 μM)				GAA (5 μM)
	0	0.977639	1.04423	0.990633	0.987872	0.947094	0.951937	0.958959	1.14395
	0.25	0.977639	1.03573	1.04331	1.01689	0.623002	0.681235	0.704722	0.745642
	0.5	0.991121	0.999404	0.962696	0.93817	0.533414	0.605327	0.590436	0.701695
	1	0.930969	0.946562	0.899134	0.866865	0.542978	0.478571	0.508475	0.573366
	2	0.837953	0.808013	0.811153	0.777369	0.455085	0.413923	0.436562	0.379298
	4	0.696751	0.750244	0.674716	0.657011	0.265496	0.266949	0.256295	0.235472
	6	0.482241	0.515864	0.49778	0.501299	0.197579	0.188862	0.148547	0.133293
	8	0.240227	0.367244	0.334001	0.352951	0.119007	0.112712	0.104116	0.093341
	10	0.115701	0.192474	0.17726	0.195181	0.086077	0.089225	0.082324	0.075666
	12	0.050244	0.094099	0.081483	0.086573	0.064649	0.066465	0.068402	0.070339

## Sheet: Figure 2a
	Figure 2A
	log[GAA, μM]	log[(F0-F)/F]
	-0.60206	-1.1437
	-0.30103	-0.93043
	0	-0.61733
	0.30103	-0.32667
	0.60206	0.00232
	0.90309	0.16396
	1.20412	0.38558
	1.50515	0.59256

## Sheet: Figure 2c
	Figure 2C
		Residual LRPPRC protein
	Temperature (℃)	DMSO	GAA (40 μM)
	37	1	1
	40	0.936226	1.00717
	43	0.810242	1.0423
	46	0.533255	0.859152
	49	0.126922	0.318467
	52	0.0934573	0.0318717
	55	0.0815947	0.0476089
	58	0.0668883	0.0467996

## Sheet: Figure 2g
	Figure 2G
	Ribociclib (μM)	sg-NC			KO-1
	0	79	85	80	52	45	49
	2.5	85	91	69	22	25	15
	5	45	56	42	14	12	14
	10	32	36	22	2	0	0
	15	12	9	15	0	0	0

## Sheet: Figure 2h
	Time （hours）	sg-NC			sg-NC+Ribo			KO-1			KO-1+Ribo
		Normalized cell index	SD	N	Normalized cell index	SD	N	Normalized cell index	SD	N	Normalized cell index	SD	N
	0	0	0	3	0	0	3	0	0	3	0	0	3
	0.003056	0.006	0.0139	3	0.01	0.01	3	0.0107	0.0265	3	0.0004	0.0089	3
	1.55472	0.4306	0.0365	3	0.3431	0.0612	3	0.3673	0.0796	3	0.3265	0.0732	3
	2.55472	0.4511	0.041	3	0.4028	0.0306	3	0.5173	0.0591	3	0.4509	0.0624	3
	3.555	0.4695	0.0452	3	0.4104	0.0105	3	0.5744	0.0793	3	0.5239	0.0533	3
	4.55472	0.4888	0.0615	3	0.4569	0.0279	3	0.5866	0.0659	3	0.53	0.0548	3
	5.55472	0.5062	0.0503	3	0.4745	0.0221	3	0.6324	0.0773	3	0.561	0.0676	3
	6.555	0.5279	0.0208	3	0.5152	0.0258	3	0.6625	0.0621	3	0.6005	0.0533	3
	7.55528	0.5718	0.0609	3	0.5455	0.0012	3	0.7013	0.0612	3	0.6211	0.0663	3
	8.55556	0.5796	0.034	3	0.5681	0.0325	3	0.7377	0.0624	3	0.6404	0.0691	3
	21.5256	1	0	3	1	0	3	1	0	3	1	0	3
	22.5258	0.9949	0.0203	3	1.0384	0.0379	3	1.0119	0.0167	3	1.0008	0.0308	3
	23.5261	1.0446	0.0165	3	1.0709	0.0238	3	1.0357	0.0184	3	1.0326	0.0172	3
	24.5261	1.0609	0.0182	3	1.1115	0.0393	3	1.0679	0.0177	3	1.0523	0.0229	3
	25.5264	1.1098	0.015	3	1.1321	0.0345	3	1.0859	0.0128	3	1.0637	0.0496	3
	26.5267	1.1558	0.0529	3	1.1795	0.0296	3	1.1226	0.0185	3	1.092	0.0179	3
	27.5267	1.1969	0.0236	3	1.1802	0.0667	3	1.1507	0.0139	3	1.1125	0.0391	3
	28.5269	1.217	0.0212	3	1.231	0.0512	3	1.1586	0.018	3	1.1143	0.0485	3
	29.5272	1.2851	0.0762	3	1.2803	0.017	3	1.2086	0.0157	3	1.1418	0.0081	3
	30.5272	1.2997	0.0263	3	1.3234	0.0379	3	1.2582	0.0165	3	1.1572	0.0487	3
	31.5275	1.3766	0.0822	3	1.3622	0.0532	3	1.32	0.0359	3	1.1932	0.0121	3
	32.5278	1.4276	0.0903	3	1.399	0.0494	3	1.3475	0.0236	3	1.2115	0.0403	3
	33.5278	1.4997	0.063	3	1.4524	0.04	3	1.391	0.0417	3	1.2323	0.0191	3
	34.5281	1.5196	0.0537	3	1.4981	0.0666	3	1.425	0.026	3	1.2449	0.0257	3
	35.5281	1.5923	0.0823	3	1.558	0.0724	3	1.4781	0.0558	3	1.2529	0.0385	3
	36.5278	1.6796	0.1444	3	1.574	0.0425	3	1.4954	0.0895	3	1.2724	0.041	3
	37.5281	1.7445	0.1079	3	1.639	0.0516	3	1.5446	0.1002	3	1.3107	0.0365	3
	38.5283	1.8015	0.0912	3	1.715	0.0494	3	1.5984	0.0965	3	1.3253	0.0398	3
	39.5286	1.9121	0.1522	3	1.7669	0.0484	3	1.6676	0.0889	3	1.3529	0.0396	3
	40.5289	1.9848	0.1557	3	1.8569	0.0341	3	1.7508	0.1062	3	1.3675	0.0341	3
	41.5292	2.0193	0.145	3	1.9215	0.0558	3	1.798	0.1129	3	1.3988	0.0569	3
	42.5297	2.1206	0.1681	3	2.0279	0.0591	3	1.8615	0.0863	3	1.4193	0.0617	3
	43.5303	2.196	0.1954	3	2.0971	0.0487	3	1.9345	0.1311	3	1.4617	0.0593	3
	44.5306	2.3114	0.1713	3	2.1841	0.0626	3	2.0043	0.1308	3	1.4797	0.0689	3
	45.5308	2.4187	0.2112	3	2.2742	0.0678	3	2.082	0.1313	3	1.5017	0.0624	3
	46.5311	2.5208	0.2161	3	2.3641	0.0705	3	2.1644	0.1299	3	1.5341	0.0441	3
	47.5317	2.6501	0.2259	3	2.4346	0.0474	3	2.2527	0.1703	3	1.5731	0.0722	3
	48.5319	2.7448	0.2865	3	2.5414	0.0256	3	2.3676	0.1556	3	1.6091	0.0429	3
	49.5325	2.8588	0.2942	3	2.663	0.0551	3	2.4541	0.1723	3	1.6614	0.0721	3
	50.5328	2.9905	0.2862	3	2.7795	0.0705	3	2.5414	0.1587	3	1.7059	0.0395	3
	51.5333	3.1051	0.2492	3	2.9036	0.0891	3	2.6111	0.1765	3	1.7533	0.0673	3
	52.5336	3.2578	0.3159	3	2.9972	0.0294	3	2.7311	0.1777	3	1.7832	0.0606	3
	53.5339	3.3988	0.2651	3	3.1128	0.0614	3	2.8249	0.1844	3	1.8264	0.0444	3
	54.5339	3.5716	0.3137	3	3.2595	0.0317	3	2.9421	0.1971	3	1.8752	0.0543	3
	55.5342	3.7197	0.2688	3	3.3781	0.0466	3	3.0766	0.2196	3	1.943	0.0577	3
	56.5347	3.8995	0.3525	3	3.513	0.0538	3	3.1941	0.2217	3	1.9937	0.0782	3
	57.535	4.0449	0.3562	3	3.6904	0.0764	3	3.3418	0.2177	3	2.0589	0.0402	3
	58.5353	4.178	0.3155	3	3.8377	0.0886	3	3.4541	0.2536	3	2.1041	0.087	3
	59.5356	4.3779	0.3326	3	3.946	0.0678	3	3.5174	0.2899	3	2.1259	0.0809	3
	60.5358	4.5299	0.2859	3	4.1637	0.1011	3	3.6841	0.2995	3	2.2185	0.048	3
	61.5358	4.7064	0.3796	3	4.2985	0.0733	3	3.8734	0.3064	3	2.2748	0.0614	3
	62.5364	4.9163	0.3309	3	4.445	0.1244	3	4.0277	0.3032	3	2.3464	0.0636	3
	63.5364	5.1077	0.3454	3	4.6798	0.1104	3	4.1631	0.2959	3	2.4232	0.0616	3
	64.5367	5.3346	0.322	3	4.9004	0.1408	3	4.3652	0.3088	3	2.4892	0.045	3
	65.5372	5.5558	0.2955	3	5.0894	0.1371	3	4.5327	0.3336	3	2.5529	0.0335	3
	66.5375	5.7647	0.2854	3	5.3279	0.1547	3	4.6886	0.3522	3	2.6142	0.0686	3
	67.5375	6.0272	0.3296	3	5.455	0.2181	3	4.8729	0.3297	3	2.6871	0.0456	3
	68.5375	6.2132	0.2925	3	5.7265	0.2301	3	5.0518	0.3314	3	2.7478	0.0477	3
	69.5378	6.4731	0.2643	3	5.9513	0.2499	3	5.2202	0.3417	3	2.8212	0.0639	3
	70.5381	6.7491	0.2801	3	6.2401	0.3439	3	5.4285	0.346	3	2.923	0.0561	3
	71.5383	7.0303	0.2517	3	6.5099	0.3782	3	5.61	0.3219	3	3.0169	0.1173	3
	72.5383	7.2818	0.2758	3	6.7529	0.394	3	5.8259	0.2997	3	3.1006	0.0987	3
	73.5386	7.5475	0.3038	3	7.0444	0.4224	3	6.0719	0.3187	3	3.1542	0.0867	3
	74.5389	7.8469	0.271	3	7.3027	0.4618	3	6.2642	0.3633	3	3.226	0.098	3
	75.5392	8.1313	0.3451	3	7.5544	0.526	3	6.551	0.3549	3	3.3244	0.0891	3
	76.5392	8.4296	0.318	3	7.8909	0.6374	3	6.8204	0.3364	3	3.4114	0.1265	3
	77.5394	8.7243	0.3039	3	8.1963	0.7624	3	7.1154	0.2702	3	3.5093	0.1353	3
	78.5397	9.0679	0.2674	3	8.5566	0.7977	3	7.3786	0.2646	3	3.6413	0.1308	3
	79.5397	9.4204	0.254	3	8.9233	0.8768	3	7.6462	0.2801	3	3.7333	0.1042	3
	80.5403	9.8175	0.318	3	9.2185	0.9178	3	7.9538	0.3316	3	3.8464	0.1162	3
	81.5403	10.2054	0.2597	3	9.5765	0.9995	3	8.2118	0.3112	3	3.9333	0.1178	3
	82.5406	10.6679	0.307	3	9.9482	1.1114	3	8.5257	0.333	3	4.0419	0.1376	3
	83.5406	11.0616	0.3599	3	10.4181	1.2788	3	8.8409	0.3518	3	4.164	0.158	3
	84.5403	11.5246	0.3254	3	10.7823	1.3964	3	9.177	0.2984	3	4.279	0.1934	3
	85.5403	11.9298	0.2957	3	11.2985	1.4424	3	9.4614	0.2731	3	4.4086	0.1797	3
	86.5408	12.3427	0.2745	3	11.6413	1.5762	3	9.8186	0.2637	3	4.5257	0.195	3
	87.5414	12.7573	0.3066	3	12.1086	1.6608	3	10.1608	0.2865	3	4.6559	0.2033	3
	88.5414	13.1704	0.2734	3	12.6391	1.7446	3	10.4772	0.2507	3	4.8017	0.2097	3
	89.5411	13.6745	0.3447	3	13.133	1.8422	3	10.8781	0.273	3	4.9468	0.1662	3
	90.5417	14.2437	0.3961	3	13.6642	2.0191	3	11.31	0.3108	3	5.1234	0.216	3
	91.5419	14.8848	0.4291	3	14.2	2.0618	3	11.7466	0.3351	3	5.2532	0.2204	3
	92.5425	15.3764	0.5195	3	14.7149	2.1065	3	12.1395	0.4265	3	5.4118	0.2371	3
	93.5428	15.9198	0.5207	3	15.318	2.311	3	12.5904	0.4384	3	5.5646	0.1949	3
	94.5431	16.5519	0.6353	3	15.857	2.406	3	12.9792	0.4513	3	5.7049	0.2324	3
	95.5436	17.1517	0.5999	3	16.547	2.6247	3	13.4233	0.4721	3	5.8422	0.2553	3
	96.5433	17.6886	0.6063	3	17.1276	2.7036	3	13.8216	0.483	3	5.9697	0.2724	3

## Sheet: Figure 2i
		Figure 2I
			Tumor Volume (mm3)
		Days	nc					NC+RIBO					KO					KO+RIBO
		1	0	0	0	0	0	0	0	0	0	0	0	0	0	0	0	0	0	0	0	0
		7	26.5065	0	17.2832	0	0	0	0	0	0	24.8841	0	0	0	0	22.7306	0	37.3037	0	0	0
		14	43.1005	42.64	41.7835	41.7746	0	0	0	0	0	54.3753	0	0	0	0	24.3798	0	21.8239	0	0	0
		21	81.6664	62.7275	77.9902	89.6029	70.3	12.8673	42.1097	61.5891	0	92.9214	32.4613	0	13.4051	13.5229	74.7223	0	54.6717	0	0	0
		28	216.562	136.087	180.565	233.79	96.9	88.4363	109.431	65.4546	13.2919	194.751	74.8437	0	89.5839	35.1867	98.6072	0	78.2136	0	0	0

## Sheet: Figure 2j
	Figure 2j
			% with tumor	% without tumor
		NC+solvent	100	0
		NC+Ribo	100	0
		KO+solvent	80	20
		KO+Ribo	20	80

## Sheet: Figure 2l
Patient ID	PFS time (monthes）	PFS state（0, stable; 1, progression）	LRPPRC expression level	CDK4/6i treatment	Age (year)	Tumor size (cm*cm*cm)	Tumor grade	ER expression（intensity& positive percentage）	PR Rexpression（intensity& positive percentage）	HER2 expression	KI 67 expression（intensity& positive percentage）	Tumor metastasis sites	Drug combination
#1	5.73333	1	low	Second line	39	1*0.8*0.8	II	(+++, 95%)	(＋, 3％)	(-)	(+，25%)	liver, lung	Fulvestrant+Palbociclib
#2	13.0667	1	low	First line	58	2.2*2.2*2	II	(+++, 80%)	(++, 20%)	(-)	(+, 20%)	Lymph nodes	Letrozole+Palbociclib
#3	7.93333	1	low	Second line	68	NA	NA	(++, NA)	(-)	(-)	(+, 36%)	Lymph nodes, bone	Letrozole+Palbociclib
#4	43.5	0	low	First line	67	4.6*4.5*4	II	(++, 90%)	(+, 80%)	(-)	NA	Chest Wall, bone, Pleura	Fulvestrant+Palbociclib
#7	33.9333	1	low	First line	53	4.5*2*2	II	(++, NA)	(-)	(-)	(+, NA)	bone，Lymph nodes，lung,	Anastrozole+Palbociclib
#8	5.8	1	low	Second line	48	2.3*2	III	(++, %)	(-)	(-)	(+, 80%)	lung	Letrozole+Leuprolide+Palbociclib
#11	6.73333	1	low	Fourth line	53	3*3*2	NA	(+++, NA)	(++, NA)	(-)	-	bone, liver	Letrozole+Palbociclib
#16	18.8667	1	low	First line	31	NA	NA	(1+,20%)	(+, 2%)	(-)	(-)	bone	Fulvestrant+Palbociclib
#18	44.2667	0	low	Second line	65	NA	NA	(++, 80%)	(++, 25%)	(-)	(+, 15%)	liver, Ovaries	Anastrozole+Palbociclib
#19	3.83333	1	low	Second line	40	5.5*5.0*5.0	NA	(+, 90%)	(+, 5%)	(-)	(+, 10%)	bone, Ovaries	Fulvestrant＋Palbociclib
#20	11.7667	1	low	Third line	56	NA	NA	(+++, 90%)	(++, 90%)	(-)	(+, 25%)	lung, liver, bone, Lymph nodes	Letrozole+Palbociclib
#21	8.43333	1	low	Fifth line	65	NA	NA	(++, 80%)	(++, 40%)	(-)	(+, 20%)	bone，lung, liver, Lymph nodes	Fulvestrant+Palbociclib
#22	8.9	1	low	First line	69	2.5*1.5*1	II	(+++, NA)	(1+, NA）	(-)	(++, NA)	bone，liver, hydrothorax	Exemestane+Palbociclib
#23	36.9333	1	low	First line	59	4.0*2.9*1	II	(+++, 90%)	(++, 30%)	(-)	(+, 10%)	bone, lung,	Anastrozole+Palbociclib
#28	20.3333	1	low	Second line	57	1.8*1.3*1.2	NA	(++, 80%)	(+++, 90%)	(-)	(+, 40%)	lung, Lymph nodes	Fulvestrant+Palbociclib
#5	0.9	1	high	Third line	61	4*3*2	II	(+++, 75%)	（-）	(-)	(+, 40%)	liver, Lymph nodes, lung, bone	Exemestane+Palbociclib
#6	2.93333	1	high	First line	41	1.7*1.5*1	III	(++, 90%)	(+++, 20%)	(-)	(+, 70%)	Lymph nodes, lung, bone	Letrozole+Palbociclib
#9	2.8	1	high	First line	55	2.1*1.5*1.5	II	(++,70%)	(+++, 60%)	(-)	(+, 20%)	liver, bone	Fulvestrant+Palbociclib
#10	3.9	1	high	First line	33	2.5*1.5*1	III	(++, 75%)	(+, 40%)	(-)	(+, 80%)	bone	Fulvestrant＋Palbociclib
#12	2.73333	1	high	Third line	61	NA	NA	(+++, 90%)	(+++, 25%）	(-)	(+, 30%)	Lymph nodes, bone, liver	Fulvestrant＋Palbociclib
#13	2.96667	1	high	First line	59	1.5*1.4*1	III	(+, 20%)	(-)	(-)	(+, 30%)	bone, liver	Letrozole+Palbociclib
#14	1.86667	1	high	First line	57	NA	II	(+++, 90%)	(-)	(-)	(+, 50%)	liver	Anastrozole+Palbociclib
#15	8.83333	1	high	First line	73	NA	NA	(++, 50%)	(+, 10%)	(-)	(+, 60%)	Lymph nodes, lung,	Letrozole＋Palbociclib
#17	10.7	1	high	Third line	48	1.7*1.5*0.9	II	(+++, NA)	(++, NA)	(-)	(+, 20%)	lung	Fulvestrant+Palbociclib
#24	12.4333	1	high	Third line	56	NA	II	(+++, 90%）	(+++, 90%)	(-)	(+, 40%)	lung, Lymph nodes, Soft tissue	Fulvestrant+Palbociclib
#25	8.93333	1	high	Second line	58	2.8*2.6*1.6	II	(++, 95%）	(+,2-3%)	(-)	(+, 15%)	bone, liver	Letrozole+Palbociclib
#26	8.7	1	high	First line	53	10*5.5*2.8	NA	(+++, 70%)	(-)	(-)	(+, 35%)	Lymph nodes, Chest Wall, adrenal	Fulvestrant+Palbociclib
#27	0.933333	1	high	Third line	43	1.5*1.2*1	III	(+++, 90%)	(-)	(-)	(+, 30%)	liver, lung, brain, bone	Fulvestrant+Palbociclib

[truncated: 74 more sheets: Figure 2n, Figure 3b, Figure 3f, Figure 3g, Figure 3h, Figure 3i, Figure 3j, Figure 3l, Figure 3m, Figure 3n, Figure 3o, Figure 3p, Figure 4c, Figure 4f, Figure 4i, Figure 4l, Figure 4m, Figure 4n, o, Figure 5a, Figure 5c …]
